# Supplementary material for: catena-Poly[bis­(dibenzyl­ammonium) [[dichloridomercurate(II)]-μ-sulfato-κ2 O:O′]]
Source: Acta Crystallogr Sect E Struct Rep Online. 2012 Feb 29;68(Pt 3):m340. doi: 10.1107/S1600536812006927 (PMC3297281; doi:10.1107/S1600536812006927)
Supplement: Supplementary file 1 [file e-68-0m340-sup1.cif]

##############################################################################
#                                                                            #
# This CIF contains the data in a paper accepted for publication in          #
# Acta Crystallographica Section E. It conforms to the requirements of       #
# Notes for Authors for Acta Crystallographica Section E, and has been       #
# peer reviewed under the auspices of the IUCr Commission on Journals.       #
#                                                                            #
# Full details of the Crystallographic Information File format               #
# are given in the paper "The Crystallographic Information File (CIF):       #
# a New Standard Archive File for Crystallography" by S. R. Hall, F. H.      #
# Allen and I. D. Brown [Acta Cryst. (1991), A47, 655-685].                  #
#                                                                            #
# The current version of the core CIF dictionary is obtainable from          #
# ftp://ftp.iucr.org/pub/cif_core.dic.                                       #
#                                                                            #
# Software is freely available for graphical display of the structure(s)     #
# in this CIF. For information consult the CIF software page                 #
# http://www.iucr.org/resources/cif/software.                                #
#                                                                            #
# This file may be used for bona fide research purposes within the           #
# scientific community so long as proper attribution is given to the journal # 
# article from which it was obtained.                                        #
#                                                                            #
##############################################################################
data_I
_audit_creation_method     SHELXL97
_chemical_name_systematic
;
<i>catena</i>-Poly[bis(dibenzylammonium)
[[dichloridomercurate(II)]-\m-sulfato-\k^2^<i>O</i>:<i>O</i>']]
;
_chemical_name_common     ?
_chemical_formula_moiety     '2(C14 H16 N +), Cl2 Hg O4 S 2-'
_chemical_formula_sum     'C28 H32 Cl2 Hg N2 O4 S'
_chemical_formula_iupac     '(C14 H16 N)2 [Hg Cl2 (S O4)]'
_chemical_formula_weight     764.14
_chemical_melting_point     ?
_symmetry_cell_setting     monoclinic
_symmetry_space_group_name_H-M     'C c'
_symmetry_space_group_name_Hall     C-2yc
loop_
    _symmetry_equiv_pos_as_xyz
    'x, y, z'
    'x, -y, z+1/2'
    'x+1/2, y+1/2, z'
    'x+1/2, -y+1/2, z+1/2'
_cell_length_a     22.8275(5)
_cell_length_b     12.9547(3)
_cell_length_c     10.1512(3)
_cell_angle_alpha     90.00
_cell_angle_beta     92.095(2)
_cell_angle_gamma     90.00
_cell_volume     2999.94(13)
_cell_formula_units_Z     4
_cell_measurement_reflns_used     10249
_cell_measurement_theta_min     0.41
_cell_measurement_theta_max     26.02
_cell_measurement_temperature     293(2)
_exptl_crystal_description     prism
_exptl_crystal_colour     colourless
_exptl_crystal_size_max     0.40
_exptl_crystal_size_mid     0.25
_exptl_crystal_size_min     0.25
_exptl_crystal_density_diffrn     1.692
_exptl_crystal_density_meas     ?
_exptl_crystal_density_method     'not measured'
_exptl_crystal_F_000     1504
_exptl_absorpt_coefficient_mu     5.413
_exptl_absorpt_correction_type     empirical
_exptl_absorpt_process_details     '(SCALEPACK; Otwinowski & Minor, 1997)'
_exptl_absorpt_correction_T_min     0.2207
_exptl_absorpt_correction_T_max     0.3447
_exptl_special_details     ?
_diffrn_ambient_temperature     293(2)
_diffrn_radiation_type     MoK\a
_diffrn_radiation_wavelength     0.71073
_diffrn_radiation_source     'fine-focus sealed tube'
_diffrn_radiation_monochromator     graphite
_diffrn_measurement_device_type     'Nonius Kappa CCD'
_diffrn_measurement_method     '\f and \w'
_diffrn_detector_area_resol_mean     ?
_diffrn_reflns_number     9151
_diffrn_reflns_av_R_equivalents     0.0196
_diffrn_reflns_av_sigmaI/netI     0.0306
_diffrn_reflns_theta_min     2.68
_diffrn_reflns_theta_max     25.96
_diffrn_reflns_theta_full     25.96
_diffrn_measured_fraction_theta_max     0.990
_diffrn_measured_fraction_theta_full     0.990
_diffrn_reflns_limit_h_min     -27
_diffrn_reflns_limit_h_max     28
_diffrn_reflns_limit_k_min     -15
_diffrn_reflns_limit_k_max     15
_diffrn_reflns_limit_l_min     -12
_diffrn_reflns_limit_l_max     12
_diffrn_standards_number     ?
_diffrn_standards_interval_count     ?
_diffrn_standards_interval_time     ?
_diffrn_standards_decay_%     ?
_refine_special_details
;
Refinement of <i>F</i>^2^ against ALL reflections. The weighted <i>R</i>-factor
<i>wR</i> and goodness of fit <i>S</i> are based on <i>F</i>^2^, conventional
<i>R</i>-factors <i>R</i> are based on <i>F</i>, with <i>F</i> set to zero for
negative <i>F</i>^2^. The threshold expression of <i>F</i>^2^ >
2\s(<i>F</i>^2^) is used only for calculating <i>R</i>-factors(gt) <i>etc</i>.
and is not relevant to the choice of reflections for refinement.
<i>R</i>-factors based on <i>F</i>^2^ are statistically about twice as large
as those based on <i>F</i>, and <i>R</i>-factors based on ALL data will be
even larger.
;
_reflns_number_total     5464
_reflns_number_gt     5304
_reflns_threshold_expression     I>2\s(I)
_refine_ls_structure_factor_coef     Fsqd
_refine_ls_matrix_type     full
_refine_ls_R_factor_all     0.0467
_refine_ls_R_factor_gt     0.0455
_refine_ls_wR_factor_gt     0.1189
_refine_ls_wR_factor_ref     0.1211
_refine_ls_goodness_of_fit_ref     1.019
_refine_ls_restrained_S_all     1.018
_refine_ls_number_reflns     5464
_refine_ls_number_parameters     315
_refine_ls_number_restraints     2
_refine_ls_hydrogen_treatment     constr
_refine_ls_weighting_scheme     calc
_refine_ls_weighting_details
       'calc w = 1/[\s^2^(Fo^2^)+(0.0990P)^2^+6.3836P] where P=(Fo^2^+2Fc^2^)/3'
_atom_sites_solution_hydrogens     geom
_atom_sites_solution_primary     direct
_atom_sites_solution_secondary     difmap
_refine_ls_shift/su_max     0.005
_refine_ls_shift/su_mean     0.000
_refine_diff_density_max     1.124
_refine_diff_density_min     -2.397
_refine_ls_extinction_method     'SHELXL97 (Sheldrick, 2008)'
_refine_ls_extinction_coef     0.0063(3)
_refine_ls_extinction_expression
                                  'Fc^*^=kFc[1+0.001xFc^2^\l^3^/sin(2\q)]^-1/4^'
_refine_ls_abs_structure_details     ?
_refine_ls_abs_structure_Flack     .
loop_
    _atom_type_symbol
    _atom_type_description
    _atom_type_scat_dispersion_real
    _atom_type_scat_dispersion_imag
    _atom_type_scat_source
    'C' 'C' 0.0030 0.0020
                         'International Tables Vol C Tables 4.2.6.8 and 6.1.1.4'
    'H' 'H' 0.0000 0.0000
                         'International Tables Vol C Tables 4.2.6.8 and 6.1.1.4'
    'N' 'N' 0.0060 0.0030
                         'International Tables Vol C Tables 4.2.6.8 and 6.1.1.4'
    'O' 'O' 0.0110 0.0060
                         'International Tables Vol C Tables 4.2.6.8 and 6.1.1.4'
    'S' 'S' 0.1250 0.1230
                         'International Tables Vol C Tables 4.2.6.8 and 6.1.1.4'
    'Cl' 'Cl' 0.1480 0.1590
                         'International Tables Vol C Tables 4.2.6.8 and 6.1.1.4'
    'Hg' 'Hg' -2.3890 9.2270
                         'International Tables Vol C Tables 4.2.6.8 and 6.1.1.4'
_computing_data_collection     'COLLECT (Nonius, 2003)'
_computing_cell_refinement     'SCALEPACK (Otwinowski & Minor, 1997)'
_computing_data_reduction     'DENZO (Otwinowski & Minor, 1997)'
_computing_structure_solution     'SHELXS86 (Sheldrick, 2008)'
_computing_structure_refinement     'SHELXL97 (Sheldrick, 2008)'
_computing_molecular_graphics     'ORTEP-3 (Farrugia, 1997)'
_computing_publication_material     'publCIF (Westrip, 2010)'
loop_
    _atom_site_type_symbol
    _atom_site_label
    _atom_site_fract_x
    _atom_site_fract_y
    _atom_site_fract_z
    _atom_site_U_iso_or_equiv
    _atom_site_adp_type
    _atom_site_calc_flag
    _atom_site_refinement_flags
    _atom_site_occupancy
    _atom_site_symmetry_multiplicity
    _atom_site_disorder_assembly
    _atom_site_disorder_group
    S S1 0.47859(7) 0.47550(14) 0.25406(15) 0.0294(3) Uani d . 1 1 . .
    O O1 0.4797(2) 0.4792(5) 0.1074(4) 0.0377(11) Uani d . 1 1 . .
    O O3 0.4174(2) 0.4818(5) 0.2924(6) 0.0427(12) Uani d . 1 1 . .
    O O2 0.5059(3) 0.3804(5) 0.2988(6) 0.0460(13) Uani d . 1 1 . .
    N N1 0.8594(3) -0.0322(6) 0.5261(7) 0.0454(15) Uani d . 1 1 . .
    H H1A 0.8729 0.0132 0.5870 0.054 Uiso calc R 1 1 . .
    H H1B 0.8851 -0.0336 0.4610 0.054 Uiso calc R 1 1 . .
    C C2 0.8012(4) 0.0059(8) 0.4703(8) 0.0452(18) Uani d . 1 1 . .
    H H2A 0.7860 -0.0443 0.4070 0.054 Uiso calc R 1 1 . .
    H H2B 0.8076 0.0698 0.4231 0.054 Uiso calc R 1 1 . .
    C C4 0.7555(4) 0.0246(7) 0.5720(8) 0.0428(17) Uani d . 1 1 . .
    C C6 0.7115(5) -0.0450(9) 0.5881(11) 0.057(2) Uani d . 1 1 . .
    H H6 0.7110 -0.1064 0.5406 0.068 Uiso calc R 1 1 . .
    C C5 0.7568(5) 0.1163(8) 0.6417(9) 0.051(2) Uani d . 1 1 . .
    H H5 0.7867 0.1639 0.6307 0.061 Uiso calc R 1 1 . .
    C C7 0.7123(5) 0.1359(8) 0.7291(11) 0.057(2) Uani d . 1 1 . .
    H H7 0.7122 0.1980 0.7750 0.068 Uiso calc R 1 1 . .
    C C8 0.6683(5) 0.0643(9) 0.7486(12) 0.063(3) Uani d . 1 1 . .
    H H8 0.6400 0.0764 0.8102 0.075 Uiso calc R 1 1 . .
    C C11 0.5329(10) 0.1734(10) 0.580(2) 0.0868(16) Uani d . 1 1 . .
    C C17 0.6597(4) 0.4041(7) 0.4804(10) 0.0476(19) Uani d . 1 1 . .
    C C16 0.6563(4) 0.3853(10) 0.3472(10) 0.059(3) Uani d . 1 1 . .
    H H16 0.6204 0.3923 0.3015 0.071 Uiso calc R 1 1 . .
    C C13 0.7640(4) 0.3654(9) 0.4791(12) 0.055(2) Uani d . 1 1 . .
    H H13 0.8000 0.3616 0.5244 0.067 Uiso calc R 1 1 . .
    C C14 0.7590(5) 0.3438(12) 0.3478(13) 0.067(3) Uani d . 1 1 . .
    H H14 0.7915 0.3210 0.3035 0.081 Uiso calc R 1 1 . .
    C C15 0.7054(5) 0.3559(16) 0.2797(13) 0.086(4) Uani d . 1 1 . .
    H H15 0.7024 0.3443 0.1892 0.103 Uiso calc R 1 1 . .
    C C12 0.7138(4) 0.3934(8) 0.5433(10) 0.050(2) Uani d . 1 1 . .
    H H12 0.7168 0.4055 0.6336 0.060 Uiso calc R 1 1 . .
    C C18 0.6675(5) -0.0243(10) 0.6755(13) 0.067(3) Uani d . 1 1 . .
    H H18 0.6371 -0.0713 0.6843 0.081 Uiso calc R 1 1 . .
    C C29 0.8848(4) -0.2461(7) 0.3960(9) 0.0486(19) Uani d . 1 1 . .
    H H29 0.9186 -0.2067 0.3883 0.058 Uiso calc R 1 1 . .
    C C30 0.8736(8) -0.3307(8) 0.3096(13) 0.069(4) Uani d . 1 1 . .
    H H30 0.9000 -0.3463 0.2449 0.083 Uiso calc R 1 1 . .
    C C31 0.8241(7) -0.3898(10) 0.3207(14) 0.074(3) Uani d . 1 1 . .
    H H31 0.8170 -0.4461 0.2656 0.088 Uiso calc R 1 1 . .
    C C33 0.7948(5) -0.2806(11) 0.4996(12) 0.064(3) Uani d . 1 1 . .
    H H33 0.7671 -0.2645 0.5613 0.076 Uiso calc R 1 1 . .
    C C32 0.7861(6) -0.3641(9) 0.4130(17) 0.078(4) Uani d . 1 1 . .
    H H32 0.7524 -0.4037 0.4201 0.094 Uiso calc R 1 1 . .
    C C34 0.8456(4) -0.2227(7) 0.4910(7) 0.0407(16) Uani d . 1 1 . .
    C C35 0.8576(5) -0.1388(8) 0.5890(9) 0.051(2) Uani d . 1 1 . .
    H H35A 0.8949 -0.1522 0.6348 0.061 Uiso calc R 1 1 . .
    H H35B 0.8274 -0.1397 0.6538 0.061 Uiso calc R 1 1 . .
    N N2 0.5594(3) 0.3587(6) 0.5478(7) 0.0403(14) Uani d . 1 1 . .
    H H2C 0.5291 0.3831 0.5927 0.048 Uiso calc R 1 1 . .
    H H2D 0.5470 0.3490 0.4636 0.048 Uiso calc R 1 1 . .
    C C37 0.6092(4) 0.4390(7) 0.5523(10) 0.0467(19) Uani d . 1 1 . .
    H H37A 0.5948 0.5033 0.5144 0.056 Uiso calc R 1 1 . .
    H H37B 0.6212 0.4521 0.6434 0.056 Uiso calc R 1 1 . .
    C C40 0.4857(9) 0.1670(12) 0.6625(18) 0.0868(16) Uani d . 1 1 . .
    H H40 0.4829 0.2140 0.7312 0.104 Uiso calc R 1 1 . .
    C C42 0.5402(8) 0.1009(11) 0.4852(15) 0.0868(16) Uani d . 1 1 . .
    H H42 0.5723 0.1030 0.4312 0.104 Uiso calc R 1 1 . .
    C C38 0.4515(8) 0.0193(11) 0.5571(16) 0.0868(16) Uani d . 1 1 . .
    H H38 0.4247 -0.0347 0.5558 0.104 Uiso calc R 1 1 . .
    C C39 0.4449(8) 0.0952(12) 0.6454(15) 0.0868(16) Uani d . 1 1 . .
    H H39 0.4114 0.0973 0.6948 0.104 Uiso calc R 1 1 . .
    C C41 0.4946(8) 0.0166(11) 0.4705(14) 0.0868(16) Uani d . 1 1 . .
    H H41 0.4963 -0.0340 0.4057 0.104 Uiso calc R 1 1 . .
    O O4 0.5118(3) 0.5651(6) 0.3063(7) 0.0540(17) Uani d . 1 1 . .
    C C3 0.5785(5) 0.2590(8) 0.6051(10) 0.052(2) Uani d . 1 1 . .
    H H3A 0.5854 0.2670 0.6993 0.063 Uiso calc R 1 1 . .
    H H3B 0.6152 0.2387 0.5673 0.063 Uiso calc R 1 1 . .
    Cl Cl1 0.40170(12) 0.2706(3) -0.0297(3) 0.0596(7) Uani d . 1 1 . .
    Cl Cl2 0.59979(13) 0.2769(3) 0.0059(4) 0.0672(8) Uani d . 1 1 . .
    Hg Hg1 0.50000(3) 0.315360(17) 0.00102(5) 0.04119(15) Uani d . 1 1 . .
loop_
    _atom_site_aniso_label
    _atom_site_aniso_U_11
    _atom_site_aniso_U_22
    _atom_site_aniso_U_33
    _atom_site_aniso_U_12
    _atom_site_aniso_U_13
    _atom_site_aniso_U_23
    S1 0.0266(7) 0.0391(8) 0.0226(7) -0.0018(6) 0.0036(6) 0.0009(6)
    O1 0.041(3) 0.054(3) 0.018(2) -0.003(2) 0.0051(19) -0.002(2)
    O3 0.033(3) 0.055(3) 0.041(3) -0.003(2) 0.011(2) 0.005(2)
    O2 0.048(3) 0.042(3) 0.048(3) 0.001(2) -0.001(2) 0.009(2)
    N1 0.045(4) 0.054(4) 0.036(3) -0.011(3) 0.000(3) -0.004(3)
    C2 0.040(4) 0.059(5) 0.036(4) -0.006(4) 0.001(3) -0.001(4)
    C4 0.044(4) 0.052(5) 0.032(3) -0.001(3) -0.006(3) 0.005(3)
    C6 0.048(5) 0.066(6) 0.057(5) -0.016(4) 0.005(4) -0.009(5)
    C5 0.059(5) 0.048(5) 0.045(4) 0.001(4) -0.010(4) 0.003(4)
    C7 0.057(5) 0.056(5) 0.056(5) 0.025(4) -0.007(4) -0.009(4)
    C8 0.052(5) 0.075(7) 0.061(6) 0.012(5) -0.002(4) 0.004(5)
    C11 0.109(5) 0.068(3) 0.082(4) -0.007(3) -0.009(3) 0.008(3)
    C17 0.044(4) 0.046(5) 0.053(5) 0.007(4) 0.010(4) 0.007(4)
    C16 0.036(4) 0.093(8) 0.048(5) 0.013(4) -0.004(4) 0.010(5)
    C13 0.039(4) 0.063(6) 0.064(6) 0.007(4) 0.002(4) -0.002(5)
    C14 0.041(5) 0.098(8) 0.065(7) 0.015(5) 0.018(5) -0.004(6)
    C15 0.043(5) 0.162(13) 0.053(6) 0.023(7) 0.012(5) -0.015(8)
    C12 0.038(4) 0.058(5) 0.052(5) 0.002(4) -0.003(4) 0.004(4)
    C18 0.049(5) 0.070(7) 0.084(8) 0.000(5) 0.023(5) -0.013(6)
    C29 0.055(5) 0.038(4) 0.054(5) -0.007(4) 0.013(4) 0.003(3)
    C30 0.116(11) 0.040(5) 0.051(6) 0.003(6) 0.010(6) 0.001(4)
    C31 0.094(9) 0.056(6) 0.069(7) -0.008(6) -0.017(7) -0.006(6)
    C33 0.063(6) 0.069(7) 0.060(6) -0.018(5) 0.016(5) 0.013(6)
    C32 0.067(7) 0.045(6) 0.121(12) -0.028(5) -0.010(7) 0.006(7)
    C34 0.048(4) 0.042(4) 0.032(4) -0.011(3) -0.002(3) 0.004(3)
    C35 0.065(6) 0.054(5) 0.033(4) -0.006(4) -0.006(4) -0.006(4)
    N2 0.032(3) 0.047(4) 0.042(4) 0.006(3) 0.009(3) 0.001(3)
    C37 0.042(4) 0.041(4) 0.058(5) 0.009(3) 0.004(4) 0.000(4)
    C40 0.109(5) 0.068(3) 0.082(4) -0.007(3) -0.009(3) 0.008(3)
    C42 0.109(5) 0.068(3) 0.082(4) -0.007(3) -0.009(3) 0.008(3)
    C38 0.109(5) 0.068(3) 0.082(4) -0.007(3) -0.009(3) 0.008(3)
    C39 0.109(5) 0.068(3) 0.082(4) -0.007(3) -0.009(3) 0.008(3)
    C41 0.109(5) 0.068(3) 0.082(4) -0.007(3) -0.009(3) 0.008(3)
    O4 0.046(3) 0.078(5) 0.038(3) -0.025(3) 0.016(3) -0.022(3)
    C3 0.048(5) 0.054(5) 0.054(5) -0.002(4) -0.008(4) 0.016(4)
    Cl1 0.0447(13) 0.0551(16) 0.0792(18) -0.0145(12) 0.0057(12) 0.0028(13)
    Cl2 0.0498(15) 0.075(2) 0.0761(19) 0.0215(15) -0.0071(13) -0.0090(16)
    Hg1 0.04012(18) 0.04296(19) 0.04054(18) 0.00013(15) 0.00241(10) -0.00068(16)
_geom_special_details
;
All s.u.'s (except the s.u. in the dihedral angle between two l.s. planes) are
estimated using the full covariance matrix. The cell s.u.'s are taken into
account individually in the estimation of s.u.'s in distances, angles and
torsion angles; correlations between s.u.'s in cell parameters are only used
when they are defined by crystal symmetry. An approximate (isotropic)
treatment of cell s.u.'s is used for estimating s.u.'s involving l.s. planes.
;
loop_
    _geom_bond_atom_site_label_1
    _geom_bond_atom_site_label_2
    _geom_bond_site_symmetry_2
    _geom_bond_distance
    _geom_bond_publ_flag
    S1 O2 . 1.446(6) ?
    S1 O3 . 1.465(5) ?
    S1 O4 . 1.473(7) ?
    S1 O1 . 1.491(5) ?
    O1 Hg1 . 2.433(6) ?
    N1 C2 . 1.508(12) ?
    N1 C35 . 1.523(12) ?
    N1 H1A . 0.9000 ?
    N1 H1B . 0.9000 ?
    C2 C4 . 1.514(12) ?
    C2 H2A . 0.9700 ?
    C2 H2B . 0.9700 ?
    C4 C6 . 1.364(13) ?
    C4 C5 . 1.382(13) ?
    C6 C18 . 1.390(14) ?
    C6 H6 . 0.9300 ?
    C5 C7 . 1.396(14) ?
    C5 H5 . 0.9300 ?
    C7 C8 . 1.385(17) ?
    C7 H7 . 0.9300 ?
    C8 C18 . 1.367(17) ?
    C8 H8 . 0.9300 ?
    C11 C42 . 1.36(2) ?
    C11 C40 . 1.39(3) ?
    C11 C3 . 1.536(19) ?
    C17 C16 . 1.374(15) ?
    C17 C12 . 1.375(13) ?
    C17 C37 . 1.459(12) ?
    C16 C15 . 1.388(14) ?
    C16 H16 . 0.9300 ?
    C13 C14 . 1.363(18) ?
    C13 C12 . 1.387(14) ?
    C13 H13 . 0.9300 ?
    C14 C15 . 1.392(18) ?
    C14 H14 . 0.9300 ?
    C15 H15 . 0.9300 ?
    C12 H12 . 0.9300 ?
    C18 H18 . 0.9300 ?
    C29 C34 . 1.374(13) ?
    C29 C30 . 1.422(15) ?
    C29 H29 . 0.9300 ?
    C30 C31 . 1.37(2) ?
    C30 H30 . 0.9300 ?
    C31 C32 . 1.34(2) ?
    C31 H31 . 0.9300 ?
    C33 C34 . 1.386(13) ?
    C33 C32 . 1.40(2) ?
    C33 H33 . 0.9300 ?
    C32 H32 . 0.9300 ?
    C34 C35 . 1.492(12) ?
    C35 H35A . 0.9700 ?
    C35 H35B . 0.9700 ?
    N2 C3 . 1.477(12) ?
    N2 C37 . 1.539(11) ?
    N2 H2C . 0.9000 ?
    N2 H2D . 0.9000 ?
    C37 H37A . 0.9700 ?
    C37 H37B . 0.9700 ?
    C40 C39 . 1.32(2) ?
    C40 H40 . 0.9300 ?
    C42 C41 . 1.51(2) ?
    C42 H42 . 0.9300 ?
    C38 C41 . 1.34(2) ?
    C38 C39 . 1.34(2) ?
    C38 H38 . 0.9300 ?
    C39 H39 . 0.9300 ?
    C41 H41 . 0.9300 ?
    O4 Hg1 2_565 2.533(7) ?
    C3 H3A . 0.9700 ?
    C3 H3B . 0.9700 ?
    Cl1 Hg1 . 2.327(3) ?
    Cl2 Hg1 . 2.331(3) ?
    Hg1 O4 2_564 2.533(7) ?
loop_
    _geom_angle_atom_site_label_1
    _geom_angle_atom_site_label_2
    _geom_angle_atom_site_label_3
    _geom_angle_site_symmetry_1
    _geom_angle_site_symmetry_3
    _geom_angle
    _geom_angle_publ_flag
    O2 S1 O3 . . 111.6(4) ?
    O2 S1 O4 . . 110.3(4) ?
    O3 S1 O4 . . 110.0(4) ?
    O2 S1 O1 . . 108.5(4) ?
    O3 S1 O1 . . 108.3(3) ?
    O4 S1 O1 . . 107.9(4) ?
    S1 O1 Hg1 . . 115.2(3) ?
    C2 N1 C35 . . 114.7(7) ?
    C2 N1 H1A . . 108.6 ?
    C35 N1 H1A . . 108.6 ?
    C2 N1 H1B . . 108.6 ?
    C35 N1 H1B . . 108.6 ?
    H1A N1 H1B . . 107.6 ?
    N1 C2 C4 . . 114.5(7) ?
    N1 C2 H2A . . 108.6 ?
    C4 C2 H2A . . 108.6 ?
    N1 C2 H2B . . 108.6 ?
    C4 C2 H2B . . 108.6 ?
    H2A C2 H2B . . 107.6 ?
    C6 C4 C5 . . 120.5(9) ?
    C6 C4 C2 . . 120.3(9) ?
    C5 C4 C2 . . 119.0(8) ?
    C4 C6 C18 . . 120.1(10) ?
    C4 C6 H6 . . 120.0 ?
    C18 C6 H6 . . 120.0 ?
    C4 C5 C7 . . 118.7(9) ?
    C4 C5 H5 . . 120.7 ?
    C7 C5 H5 . . 120.7 ?
    C8 C7 C5 . . 121.1(10) ?
    C8 C7 H7 . . 119.4 ?
    C5 C7 H7 . . 119.4 ?
    C18 C8 C7 . . 118.7(11) ?
    C18 C8 H8 . . 120.7 ?
    C7 C8 H8 . . 120.7 ?
    C42 C11 C40 . . 120.2(16) ?
    C42 C11 C3 . . 121.2(18) ?
    C40 C11 C3 . . 118.4(15) ?
    C16 C17 C12 . . 117.2(8) ?
    C16 C17 C37 . . 122.0(9) ?
    C12 C17 C37 . . 120.7(9) ?
    C17 C16 C15 . . 121.1(9) ?
    C17 C16 H16 . . 119.5 ?
    C15 C16 H16 . . 119.5 ?
    C14 C13 C12 . . 118.2(10) ?
    C14 C13 H13 . . 120.9 ?
    C12 C13 H13 . . 120.9 ?
    C13 C14 C15 . . 120.2(10) ?
    C13 C14 H14 . . 119.9 ?
    C15 C14 H14 . . 119.9 ?
    C16 C15 C14 . . 119.8(11) ?
    C16 C15 H15 . . 120.1 ?
    C14 C15 H15 . . 120.1 ?
    C17 C12 C13 . . 123.4(10) ?
    C17 C12 H12 . . 118.3 ?
    C13 C12 H12 . . 118.3 ?
    C8 C18 C6 . . 120.8(11) ?
    C8 C18 H18 . . 119.6 ?
    C6 C18 H18 . . 119.6 ?
    C34 C29 C30 . . 119.7(10) ?
    C34 C29 H29 . . 120.2 ?
    C30 C29 H29 . . 120.2 ?
    C31 C30 C29 . . 120.6(13) ?
    C31 C30 H30 . . 119.7 ?
    C29 C30 H30 . . 119.7 ?
    C32 C31 C30 . . 118.3(12) ?
    C32 C31 H31 . . 120.8 ?
    C30 C31 H31 . . 120.8 ?
    C34 C33 C32 . . 118.5(11) ?
    C34 C33 H33 . . 120.7 ?
    C32 C33 H33 . . 120.7 ?
    C31 C32 C33 . . 123.2(11) ?
    C31 C32 H32 . . 118.4 ?
    C33 C32 H32 . . 118.4 ?
    C29 C34 C33 . . 119.5(9) ?
    C29 C34 C35 . . 121.3(8) ?
    C33 C34 C35 . . 119.1(9) ?
    C34 C35 N1 . . 112.8(7) ?
    C34 C35 H35A . . 109.0 ?
    N1 C35 H35A . . 109.0 ?
    C34 C35 H35B . . 109.0 ?
    N1 C35 H35B . . 109.0 ?
    H35A C35 H35B . . 107.8 ?
    C3 N2 C37 . . 111.9(7) ?
    C3 N2 H2C . . 109.2 ?
    C37 N2 H2C . . 109.2 ?
    C3 N2 H2D . . 109.2 ?
    C37 N2 H2D . . 109.2 ?
    H2C N2 H2D . . 107.9 ?
    C17 C37 N2 . . 111.8(8) ?
    C17 C37 H37A . . 109.2 ?
    N2 C37 H37A . . 109.2 ?
    C17 C37 H37B . . 109.2 ?
    N2 C37 H37B . . 109.2 ?
    H37A C37 H37B . . 107.9 ?
    C39 C40 C11 . . 121.3(18) ?
    C39 C40 H40 . . 119.4 ?
    C11 C40 H40 . . 119.4 ?
    C11 C42 C41 . . 117.8(17) ?
    C11 C42 H42 . . 121.1 ?
    C41 C42 H42 . . 121.1 ?
    C41 C38 C39 . . 124.0(15) ?
    C41 C38 H38 . . 118.0 ?
    C39 C38 H38 . . 118.0 ?
    C40 C39 C38 . . 120.3(19) ?
    C40 C39 H39 . . 119.8 ?
    C38 C39 H39 . . 119.8 ?
    C38 C41 C42 . . 115.8(14) ?
    C38 C41 H41 . . 122.1 ?
    C42 C41 H41 . . 122.1 ?
    S1 O4 Hg1 . 2_565 134.0(4) ?
    N2 C3 C11 . . 112.1(10) ?
    N2 C3 H3A . . 109.2 ?
    C11 C3 H3A . . 109.2 ?
    N2 C3 H3B . . 109.2 ?
    C11 C3 H3B . . 109.2 ?
    H3A C3 H3B . . 107.9 ?
    Cl1 Hg1 Cl2 . . 152.43(10) ?
    Cl1 Hg1 O1 . . 94.47(15) ?
    Cl2 Hg1 O1 . . 112.27(16) ?
    Cl1 Hg1 O4 . 2_564 100.19(18) ?
    Cl2 Hg1 O4 . 2_564 90.91(17) ?
    O1 Hg1 O4 . 2_564 80.8(2) ?
loop_
    _geom_torsion_atom_site_label_1
    _geom_torsion_atom_site_label_2
    _geom_torsion_atom_site_label_3
    _geom_torsion_atom_site_label_4
    _geom_torsion_site_symmetry_1
    _geom_torsion_site_symmetry_2
    _geom_torsion_site_symmetry_3
    _geom_torsion_site_symmetry_4
    _geom_torsion
    _geom_torsion_publ_flag
    O2 S1 O1 Hg1 . . . . 15.7(4) ?
    O3 S1 O1 Hg1 . . . . -105.6(4) ?
    O4 S1 O1 Hg1 . . . . 135.3(4) ?
    C35 N1 C2 C4 . . . . 65.4(10) ?
    N1 C2 C4 C6 . . . . -102.6(10) ?
    N1 C2 C4 C5 . . . . 81.8(10) ?
    C5 C4 C6 C18 . . . . -0.2(16) ?
    C2 C4 C6 C18 . . . . -175.8(10) ?
    C6 C4 C5 C7 . . . . 0.2(14) ?
    C2 C4 C5 C7 . . . . 175.9(8) ?
    C4 C5 C7 C8 . . . . 1.5(14) ?
    C5 C7 C8 C18 . . . . -3.3(16) ?
    C12 C17 C16 C15 . . . . 0.5(19) ?
    C37 C17 C16 C15 . . . . 177.5(13) ?
    C12 C13 C14 C15 . . . . 4(2) ?
    C17 C16 C15 C14 . . . . 1(3) ?
    C13 C14 C15 C16 . . . . -3(3) ?
    C16 C17 C12 C13 . . . . 0.3(16) ?
    C37 C17 C12 C13 . . . . -176.8(9) ?
    C14 C13 C12 C17 . . . . -2.5(17) ?
    C7 C8 C18 C6 . . . . 3.3(18) ?
    C4 C6 C18 C8 . . . . -1.6(19) ?
    C34 C29 C30 C31 . . . . -0.5(18) ?
    C29 C30 C31 C32 . . . . 1(2) ?
    C30 C31 C32 C33 . . . . -1(2) ?
    C34 C33 C32 C31 . . . . -1(2) ?
    C30 C29 C34 C33 . . . . -1.3(15) ?
    C30 C29 C34 C35 . . . . 176.0(10) ?
    C32 C33 C34 C29 . . . . 2.1(17) ?
    C32 C33 C34 C35 . . . . -175.3(11) ?
    C29 C34 C35 N1 . . . . 65.7(12) ?
    C33 C34 C35 N1 . . . . -116.9(10) ?
    C2 N1 C35 C34 . . . . 68.1(10) ?
    C16 C17 C37 N2 . . . . 62.6(13) ?
    C12 C17 C37 N2 . . . . -120.4(10) ?
    C3 N2 C37 C17 . . . . 59.3(10) ?
    C42 C11 C40 C39 . . . . -5(3) ?
    C3 C11 C40 C39 . . . . 179.8(14) ?
    C40 C11 C42 C41 . . . . 2(2) ?
    C3 C11 C42 C41 . . . . 177.3(13) ?
    C11 C40 C39 C38 . . . . 8(2) ?
    C41 C38 C39 C40 . . . . -8(3) ?
    C39 C38 C41 C42 . . . . 5(2) ?
    C11 C42 C41 C38 . . . . -2(2) ?
    O2 S1 O4 Hg1 . . . 2_565 -97.7(6) ?
    O3 S1 O4 Hg1 . . . 2_565 25.8(7) ?
    O1 S1 O4 Hg1 . . . 2_565 143.8(5) ?
    C37 N2 C3 C11 . . . . -170.1(11) ?
    C42 C11 C3 N2 . . . . 102.8(16) ?
    C40 C11 C3 N2 . . . . -82.1(16) ?
    S1 O1 Hg1 Cl1 . . . . 92.6(3) ?
    S1 O1 Hg1 Cl2 . . . . -80.6(3) ?
    S1 O1 Hg1 O4 . . . 2_564 -167.8(4) ?
loop_
    _geom_hbond_atom_site_label_D
    _geom_hbond_atom_site_label_H
    _geom_hbond_atom_site_label_A
    _geom_hbond_site_symmetry_A
    _geom_hbond_distance_DH
    _geom_hbond_distance_HA
    _geom_hbond_distance_DA
    _geom_hbond_angle_DHA
    N1 H1A O1 4 0.90 2.44 2.920(9) 113.5
    N1 H1A O3 4 0.90 2.29 3.037(10) 140.8
    N1 H1B O3 3_545 0.90 1.90 2.766(9) 161.0
    N2 H2C O4 2_565 0.90 2.32 3.043(10) 137.3
    N2 H2C O1 2_565 0.90 2.12 2.857(9) 138.8
    C37 H37A Cl2 2_565 0.97 2.85 3.716(10) 149.0
_iucr_refine_instructions_details
;
TITL tiya40-1 in P -1
CELL  0.71073  22.8275  12.9547  10.1512   90.000   92.095   90.000
ZERR     4.00   0.0005   0.0003   0.0003    0.000    0.002    0.000
LATT  -7
SYMM    X, - Y, 1/2 + Z
SFAC  C        2.31000 20.84392  1.02000 10.20751   1.58860   0.56870 =
         0.86500  51.65125   0.21560   0.003   0.002    11.500   0.770  12.011
SFAC  H        0.49300 10.51091  0.32291 26.12573   0.14019   3.14236 =
         0.04081  57.79977   0.00304   0.000   0.000     0.620   0.320   1.008
SFAC  N       12.21261  0.00570  3.13220  9.89331   2.01250  28.99754 =
         1.16630   0.58260 -11.52901   0.006   0.003    19.600   0.700  14.007
SFAC  O        3.04850 13.27711  2.28680  5.70111   1.54630   0.32390 =
         0.86700  32.90894   0.25080   0.011   0.006    32.500   0.660  15.999
SFAC  S        6.90531  1.46790  5.20341 22.21512   1.43790   0.25360 =
         1.58630  56.17207   0.86690   0.125   0.123   532.000   1.040  32.066
SFAC  CL      11.46041  0.01040  7.19641  1.16620   6.25561  18.51942 =
         1.64550  47.77846  -9.55741   0.148   0.159   678.000   0.990  35.453
SFAC  HG      20.68092  0.54500 19.04172  8.44841  21.65752   1.57290 =
         5.96761  38.32463  12.60891  -2.389   9.227 38200.000   1.550 200.590
UNIT  112  128  8    16   4    8    4
MERG   2
OMIT     3   1   6
OMIT    -5   1  -2
TWIN -1 0 0 0 -1 0 0 0 -1
EADP C11 C40 C42 C38 C39 C41
FMAP   2
PLAN    5
SIZE     0.25   0.25   0.40
ACTA
EQIV $1 0.5+x,0.5-y,0.5+z
HTAB N1 O1_$1
HTAB N1 O3_$1
EQIV $2 0.5+x,-0.5+y,z
HTAB N1 O3_$2
EQIV $3 x,1-y,0.5+z
HTAB N2 O4_$3
HTAB N2 O1_$3
HTAB C37 Cl2_$3
BOND
BOND   $H
CONF
L.S.  10
TEMP    20.00
WGHT    0.099000    6.383600
EXTI    0.006308
BASF   0.49838
FVAR       0.21123
S1    5    0.478590    0.475500    0.254063    11.00000    0.02661    0.03912 =
         0.02264    0.00091    0.00365   -0.00182
O1    4    0.479690    0.479153    0.107357    11.00000    0.04093    0.05442 =
         0.01814   -0.00209    0.00508   -0.00267
O3    4    0.417424    0.481819    0.292387    11.00000    0.03339    0.05466 =
         0.04070    0.00483    0.01134   -0.00303
O2    4    0.505902    0.380407    0.298843    11.00000    0.04750    0.04226 =
         0.04796    0.00867   -0.00085    0.00123
N1    3    0.859425   -0.032240    0.526114    11.00000    0.04534    0.05441 =
         0.03625   -0.00410   -0.00045   -0.01125
AFIX  23
H1A   2    0.872931    0.013192    0.587039    11.00000   -1.20000
H1B   2    0.885117   -0.033609    0.460966    11.00000   -1.20000
AFIX   0
C2    1    0.801232    0.005894    0.470273    11.00000    0.04048    0.05886 =
         0.03609   -0.00078    0.00079   -0.00627
AFIX  23
H2A   2    0.785969   -0.044318    0.406985    11.00000   -1.20000
H2B   2    0.807595    0.069800    0.423099    11.00000   -1.20000
AFIX   0
C4    1    0.755539    0.024609    0.571987    11.00000    0.04361    0.05239 =
         0.03193    0.00509   -0.00611   -0.00130
C6    1    0.711536   -0.045017    0.588122    11.00000    0.04782    0.06621 =
         0.05672   -0.00908    0.00529   -0.01570
AFIX  43
H6    2    0.710982   -0.106420    0.540629    11.00000   -1.20000
AFIX   0
C5    1    0.756791    0.116275    0.641724    11.00000    0.05882    0.04775 =
         0.04467    0.00316   -0.00977    0.00080
AFIX  43
H5    2    0.786674    0.163942    0.630657    11.00000   -1.20000
AFIX   0
C7    1    0.712300    0.135852    0.729087    11.00000    0.05747    0.05646 =
         0.05638   -0.00931   -0.00675    0.02456
AFIX  43
H7    2    0.712159    0.197979    0.774978    11.00000   -1.20000
AFIX   0
C8    1    0.668348    0.064322    0.748606    11.00000    0.05184    0.07462 =
         0.06080    0.00371   -0.00242    0.01196
AFIX  43
H8    2    0.639972    0.076355    0.810235    11.00000   -1.20000
AFIX   0
C11   1    0.532881    0.173432    0.579583    11.00000    0.10904    0.06804 =
         0.08242    0.00764   -0.00917   -0.00691
C17   1    0.659742    0.404093    0.480398    11.00000    0.04410    0.04583 =
         0.05342    0.00725    0.00958    0.00707
C16   1    0.656274    0.385259    0.347161    11.00000    0.03582    0.09346 =
         0.04828    0.01016   -0.00419    0.01310
AFIX  43
H16   2    0.620442    0.392298    0.301451    11.00000   -1.20000
AFIX   0
C13   1    0.763963    0.365439    0.479092    11.00000    0.03867    0.06327 =
         0.06443   -0.00186    0.00153    0.00703
AFIX  43
H13   2    0.800049    0.361551    0.524397    11.00000   -1.20000
AFIX   0
C14   1    0.758955    0.343837    0.347762    11.00000    0.04059    0.09767 =
         0.06533   -0.00380    0.01795    0.01453
AFIX  43
H14   2    0.791463    0.320954    0.303490    11.00000   -1.20000
AFIX   0
C15   1    0.705354    0.355906    0.279664    11.00000    0.04259    0.16232 =
         0.05318   -0.01520    0.01249    0.02270
AFIX  43
H15   2    0.702448    0.344336    0.189244    11.00000   -1.20000
AFIX   0
C12   1    0.713774    0.393374    0.543313    11.00000    0.03819    0.05836 =
         0.05198    0.00440   -0.00343    0.00235
AFIX  43
H12   2    0.716816    0.405485    0.633606    11.00000   -1.20000
AFIX   0
C18   1    0.667521   -0.024292    0.675477    11.00000    0.04938    0.06976 =
         0.08436   -0.01273    0.02329   -0.00044
AFIX  43
H18   2    0.637131   -0.071320    0.684263    11.00000   -1.20000
AFIX   0
C29   1    0.884838   -0.246073    0.396041    11.00000    0.05474    0.03799 =
         0.05398    0.00303    0.01257   -0.00735
AFIX  43
H29   2    0.918623   -0.206744    0.388345    11.00000   -1.20000
AFIX   0
C30   1    0.873578   -0.330745    0.309559    11.00000    0.11573    0.03998 =
         0.05136    0.00102    0.01040    0.00299
AFIX  43
H30   2    0.900015   -0.346260    0.244863    11.00000   -1.20000
AFIX   0
C31   1    0.824075   -0.389764    0.320676    11.00000    0.09377    0.05603 =
         0.06940   -0.00611   -0.01698   -0.00801
AFIX  43
H31   2    0.817021   -0.446100    0.265570    11.00000   -1.20000
AFIX   0
C33   1    0.794820   -0.280588    0.499593    11.00000    0.06271    0.06900 =
         0.06008    0.01282    0.01649   -0.01846
AFIX  43
H33   2    0.767139   -0.264462    0.561349    11.00000   -1.20000
AFIX   0
C32   1    0.786122   -0.364129    0.413045    11.00000    0.06707    0.04520 =
         0.12141    0.00625   -0.00998   -0.02780
AFIX  43
H32   2    0.752376   -0.403669    0.420082    11.00000   -1.20000
AFIX   0
C34   1    0.845575   -0.222662    0.490981    11.00000    0.04829    0.04160 =
         0.03194    0.00447   -0.00163   -0.01145
C35   1    0.857589   -0.138839    0.589014    11.00000    0.06501    0.05434 =
         0.03274   -0.00586   -0.00554   -0.00605
AFIX  23
H35A  2    0.894859   -0.152233    0.634785    11.00000   -1.20000
H35B  2    0.827394   -0.139710    0.653801    11.00000   -1.20000
AFIX   0
N2    3    0.559432    0.358749    0.547834    11.00000    0.03175    0.04743 =
         0.04238    0.00120    0.00885    0.00575
AFIX  23
H2C   2    0.529074    0.383093    0.592679    11.00000   -1.20000
H2D   2    0.546996    0.349022    0.463592    11.00000   -1.20000
AFIX   0
C37   1    0.609202    0.438979    0.552331    11.00000    0.04169    0.04100 =
         0.05752   -0.00021    0.00354    0.00917
AFIX  23
H37A  2    0.594826    0.503298    0.514413    11.00000   -1.20000
H37B  2    0.621240    0.452095    0.643425    11.00000   -1.20000
AFIX   0
C40   1    0.485703    0.166959    0.662502    11.00000    0.10904    0.06804 =
         0.08242    0.00764   -0.00917   -0.00691
AFIX  43
H40   2    0.482854    0.213993    0.731184    11.00000   -1.20000
AFIX   0
C42   1    0.540224    0.100928    0.485176    11.00000    0.10904    0.06804 =
         0.08242    0.00764   -0.00917   -0.00691
AFIX  43
H42   2    0.572260    0.103000    0.431211    11.00000   -1.20000
AFIX   0
C38   1    0.451528    0.019264    0.557111    11.00000    0.10904    0.06804 =
         0.08242    0.00764   -0.00917   -0.00691
AFIX  43
H38   2    0.424673   -0.034743    0.555843    11.00000   -1.20000
AFIX   0
C39   1    0.444854    0.095160    0.645425    11.00000    0.10904    0.06804 =
         0.08242    0.00764   -0.00917   -0.00691
AFIX  43
H39   2    0.411364    0.097295    0.694843    11.00000   -1.20000
AFIX   0
C41   1    0.494586    0.016556    0.470531    11.00000    0.10904    0.06804 =
         0.08242    0.00764   -0.00917   -0.00691
AFIX  43
H41   2    0.496259   -0.033957    0.405680    11.00000   -1.20000
AFIX   0
O4    4    0.511754    0.565053    0.306327    11.00000    0.04648    0.07838 =
         0.03824   -0.02231    0.01554   -0.02509
C3    1    0.578529    0.258955    0.605056    11.00000    0.04808    0.05433 =
         0.05405    0.01563   -0.00819   -0.00205
AFIX  23
H3A   2    0.585431    0.267039    0.699345    11.00000   -1.20000
H3B   2    0.615231    0.238683    0.567343    11.00000   -1.20000
AFIX   0
CL1   6    0.401700    0.270647   -0.029672    11.00000    0.04466    0.05509 =
         0.07921    0.00281    0.00573   -0.01447
CL2   6    0.599794    0.276902    0.005875    11.00000    0.04976    0.07515 =
         0.07606   -0.00898   -0.00714    0.02146
MOLE    1
HG1   7    0.500002    0.315360    0.001024    11.00000    0.04012    0.04296 =
         0.04054   -0.00068    0.00241    0.00013
HKLF    4
REM  tiya40-1 in P -1
REM R1 =  0.0455 for   5304 Fo > 4sig(Fo)  and  0.0467 for all   5464 data
REM    315 parameters refined using      2 restraints
END
WGHT      0.0929      7.3763
REM Highest difference peak  1.124,  deepest hole -2.397,  1-sigma level  0.168
Q1    1   0.4996 -0.0527  0.5026  11.00000  0.05    1.12
Q2    1   0.9654 -0.3174  0.4226  11.00000  0.05    1.06
Q3    1   0.4963  0.2440  0.0036  11.00000  0.05    0.87
Q4    1   0.4820  0.3987  0.0173  11.00000  0.05    0.79
Q5    1   0.5180  0.3809 -0.0069  11.00000  0.05    0.75
;
data_global
_journal_date_recd_electronic     2012-01-05
_journal_date_accepted     2012-02-15
_journal_name_full     'Acta Crystallographica, Section E'
_journal_year     2012
_journal_volume     68
_journal_issue      3
_journal_page_first     m340
_journal_page_last     m340
_journal_paper_category     QM
_journal_paper_doi     10.1107/S1600536812006927
_journal_coeditor_code     FI2124
_publ_contact_author_name     'Mouhamadou Sembene Boye'
_publ_contact_author_address
;
D\'epartement de Chimie
Facult\'e des Sciences et Techniques
Universit\'e Cheikh Anta Diop
Dakar
Senegal
;
_publ_contact_author_email     mouhasboye@hotmail.com
_publ_contact_author_fax     '0022133824780'
_publ_contact_author_phone     '0022133824631'
_publ_section_title
;
<i>catena</i>-Poly[bis(dibenzylammonium)
[[dichloridomercurate(II)]-\m-sulfato-\k^2^<i>O</i>:<i>O</i>']]
;
loop_
    _publ_author_name
    _publ_author_address
    'Boye, Mouhamadou Sembene'
;
D\'epartement de Chimie
Facult\'e des Sciences et Techniques
Universit\'e Cheikh Anta Diop
Dakar
Senegal
;
    'Diasse-Sarr, Aminata'
;
D\'epartement de Chimie
Facult\'e des Sciences et Techniques
Universit\'e Cheikh Anta Diop
Dakar
Senegal
;
    'Grosjean, Arnaud'
;
CNRS
Universit\'e de Bordeaux
ICMCB
87 Avenue du Docteur A. Schweitzer
F-33608 Pessac
France
;
    'Guionneau, Philippe'
;
CNRS
Universit\'e de Bordeaux
ICMCB
87 Avenue du Docteur A. Schweitzer
F-33608 Pessac
France
;
