# Supplementary material for: catena-Poly[bis­(dibenzyl­ammonium) [[dichloridomercurate(II)]-μ-sulfato-κ2 O:O′]]
Source: Acta Crystallogr Sect E Struct Rep Online. 2012 Feb 29;68(Pt 3):m340. doi: 10.1107/S1600536812006927 (PMC3297281; doi:10.1107/S1600536812006927)
Supplement: Supplementary file 2 [file e-68-0m340-Isup2.hkl]

#
# h,k,l, Fc-squared, Fo-squared, sigma(Fo-squared) and status flag
#
data_I
_shelx_title ' tiya40-1 in P -1'
_shelx_refln_list_code          4
_shelx_F_calc_maximum      441.11
_exptl_crystal_F_000      1503.68
_reflns_d_resolution_high  0.8117
 
loop_
 _symmetry_equiv_pos_as_xyz
 'x, y, z'
 'x, -y, z+1/2'
 'x+1/2, y+1/2, z'
 'x+1/2, -y+1/2, z+1/2'
 
_cell_length_a    22.8275
_cell_length_b    12.9547
_cell_length_c    10.1512
_cell_angle_alpha  90.000
_cell_angle_beta   92.095
_cell_angle_gamma  90.000
 
_shelx_F_squared_multiplier     1.000
 
loop_
 _refln_index_h
 _refln_index_k
 _refln_index_l
 _refln_F_squared_calc
 _refln_F_squared_meas
 _refln_F_squared_sigma
 _refln_observed_status
   2   0 -12     4038.73     3961.33    148.80 o
   4   0 -12     3139.18     3179.23    117.08 o
   6   0 -12     4030.53     3879.83    144.28 o
   8   0 -12     2115.38     1829.92     85.43 o
  -5   1 -12      601.46      583.22     58.32 o
  -3   1 -12     1843.66     1730.40    103.37 o
  -1   1 -12      675.18      453.18     65.06 o
   1   1 -12      882.60      947.02     85.28 o
   3   1 -12      562.35      506.93     53.83 o
   5   1 -12      826.96      635.03     56.10 o
   7   1 -12      918.31      810.15     58.35 o
  -4   2 -12      465.33      428.36     67.28 o
  -2   2 -12      346.34      428.29     42.60 o
   0   2 -12     1016.65      960.67     62.85 o
   2   2 -12     1566.28     1680.29     96.59 o
   4   2 -12     1023.01     1099.84     80.80 o
   6   2 -12      703.49      796.44     67.30 o
   8   2 -12     1328.14     1365.25     98.80 o
  -3   3 -12      717.78      583.32     69.55 o
  -1   3 -12     1409.84     1214.99     83.10 o
   1   3 -12     1744.46     1867.19    112.35 o
   3   3 -12     1321.26     1322.61     87.58 o
   5   3 -12     1515.01     1554.32     96.58 o
  -2   4 -12      203.77       98.64     35.87 o
   0   4 -12      121.64      150.19     53.80 o
   2   4 -12       86.08       73.97     65.00 o
   4   4 -12      182.95      109.85     73.98 o
 -11   1 -11     1950.84     2081.27     85.41 o
  -9   1 -11     3091.29     2647.83    108.07 o
  -7   1 -11     2493.44     2173.24    112.49 o
  -5   1 -11     2972.00     2870.70    110.33 o
  -3   1 -11     4123.48     4139.21    180.46 o
  -1   1 -11     4157.93     4006.54    162.43 o
   1   1 -11     4361.86     4544.98    173.77 o
   3   1 -11     4789.77     4843.74    171.62 o
   5   1 -11     4457.06     4360.24    148.95 o
   7   1 -11     2716.84     2531.96    103.53 o
   9   1 -11     3026.89     3248.96    105.82 o
  11   1 -11     3421.26     3489.33    241.03 o
  13   1 -11     2685.58     2567.22    103.50 o
 -10   2 -11     1510.14     1484.73     71.88 o
  -8   2 -11     1474.24     1309.52     67.39 o
  -6   2 -11     1904.20     1721.77     74.18 o
  -4   2 -11     1982.76     2032.29    105.66 o
  -2   2 -11     2663.88     2603.90     99.02 o
   0   2 -11     3192.85     3480.07    119.38 o
   2   2 -11     3273.26     3554.85    159.95 o
   4   2 -11     2788.50     3259.44    144.06 o
   6   2 -11     2177.96     2316.24    121.43 o
   8   2 -11     1874.31     1829.57     85.41 o
  10   2 -11     2771.04     2675.86    184.54 o
  12   2 -11     1603.10     1534.35     78.63 o
 -11   3 -11      295.13      235.43     42.60 o
  -9   3 -11      627.66      572.04     49.35 o
  -7   3 -11      731.15      538.48     49.36 o
  -5   3 -11      275.15      163.68     31.39 o
  -3   3 -11      497.47      349.90     38.13 o
  -1   3 -11      318.89      262.35     35.88 o
   1   3 -11       94.20       69.49     49.31 o
   3   3 -11      639.01      581.05     58.33 o
   5   3 -11      357.67      235.46     51.58 o
   7   3 -11      425.61      379.01     56.07 o
   9   3 -11       62.77       -6.72     51.55 o
  11   3 -11      411.08      311.72     47.09 o
  13   3 -11      274.93      248.87     49.33 o
 -10   4 -11     3054.00     2541.47    108.05 o
  -8   4 -11     3089.07     2913.30     99.06 o
  -6   4 -11     2931.87     2865.58     94.54 o
  -4   4 -11     3547.25     3170.34    148.72 o
  -2   4 -11     3512.73     3246.94    114.92 o
   0   4 -11     3713.67     3748.41    160.03 o
   2   4 -11     3301.01     3563.59    164.44 o
   4   4 -11     3625.91     3297.07    214.10 o
   6   4 -11     2823.23     2885.52    119.29 o
   8   4 -11     1889.11     2029.53     94.40 o
  10   4 -11     2320.42     2329.81     96.70 o
  12   4 -11     2164.47     2302.15     98.92 o
  -9   5 -11      732.17      697.75     80.77 o
  -7   5 -11      370.80      309.45     35.88 o
  -5   5 -11      671.88      554.13     35.90 o
  -3   5 -11      767.85      630.51     47.12 o
  -1   5 -11      838.79      576.72     62.83 o
   1   5 -11      334.25      367.74     74.00 o
   3   5 -11      603.43      612.41     62.81 o
   5   5 -11      610.83      800.84     74.03 o
   7   5 -11      248.02      273.53     51.57 o
   9   5 -11      148.99      181.58     47.08 o
  -6   6 -11      863.75      850.48     47.12 o
  -4   6 -11     1177.39     1158.46     56.13 o
  -2   6 -11     1153.99     1120.27     67.35 o
   0   6 -11     1803.60     1386.53    125.84 o
   2   6 -11     2048.47     2259.26    164.11 o
   4   6 -11     1607.85     1538.88     76.38 o
   6   6 -11     1258.42     1201.26    134.72 o
   8   6 -11     1989.48     2137.53    116.88 o
  -3   7 -11     2396.60     1956.60     76.46 o
  -1   7 -11     2982.74     2676.33    126.05 o
   1   7 -11     3450.98     3682.75    236.51 o
   3   7 -11     2707.02     2776.51    198.00 o
   5   7 -11     2674.94     2897.81    116.99 o
   2   0 -10     8686.07     8811.52    218.35 o
   4   0 -10     5951.13     6721.58    187.91 o
   6   0 -10     6571.53     6636.93    185.81 o
   8   0 -10     4565.03     4443.92    117.42 o
  10   0 -10     8200.44     8317.70    199.82 o
  12   0 -10     6934.41     6927.97    199.37 o
  14   0 -10     7071.30     6705.19    276.36 o
  16   0 -10     3388.76     3407.89    159.92 o
 -15   1 -10      733.46      585.58     58.33 o
 -13   1 -10     1044.57      891.16     80.81 o
 -11   1 -10      986.36      920.30     65.09 o
  -9   1 -10      879.47      819.19     58.35 o
  -7   1 -10     1081.98      761.12     40.41 o
  -5   1 -10      368.73      291.54     35.88 o
  -3   1 -10      960.10      727.34     62.86 o
  -1   1 -10      615.21      516.02     44.87 o
   1   1 -10     1393.66     1271.56     58.41 o
   3   1 -10     1267.25     1123.04     58.40 o
   5   1 -10     1017.94      981.10     58.37 o
   7   1 -10     1213.22     1226.17     56.14 o
   9   1 -10      794.26      771.97     58.35 o
  11   1 -10     1976.89     2135.84     74.19 o
  13   1 -10     2034.66     2032.42    116.91 o
  15   1 -10      860.28      893.15     80.79 o
  17   1 -10      915.59      904.41     78.55 o
 -14   2 -10      666.30      572.07     40.38 o
 -12   2 -10     1604.67     1305.32     60.66 o
 -10   2 -10     2613.85     2599.18    105.77 o
  -8   2 -10     3556.97     3523.01    142.00 o
  -6   2 -10     4825.16     5037.45    131.02 o
  -4   2 -10     2911.90     2603.45     87.83 o
  -2   2 -10     2573.17     2665.15     87.79 o
   0   2 -10     6554.67     6084.62    176.76 o
   2   2 -10     5348.56     5323.73    151.53 o
   4   2 -10     3018.77     2987.00    126.15 o
   6   2 -10     2570.91     2525.42    105.79 o
   8   2 -10     3485.31     3329.14    112.70 o
  10   2 -10     2853.77     2496.84    101.31 o
  12   2 -10     1392.67     1401.55     74.12 o
  14   2 -10     1397.01     1459.86     74.12 o
  16   2 -10      817.56      814.53     56.10 o
 -15   3 -10     1802.13     1653.81     78.65 o
 -13   3 -10     2696.53     2430.19     87.76 o
 -11   3 -10     3827.20     3787.23    117.22 o
  -9   3 -10     4775.18     4856.92    142.25 o
  -7   3 -10     6548.94     6594.91    187.97 o
  -5   3 -10     8139.39     8502.59    211.20 o
  -3   3 -10     4525.26     4710.31    137.74 o
  -1   3 -10     7766.18     8150.39    211.14 o
   1   3 -10     6159.35     7010.50    249.08 o
   3   3 -10     9367.33     9448.58    439.31 o
   5   3 -10     5438.04     6060.54    205.79 o
   7   3 -10     6621.51     7215.27    194.82 o
   9   3 -10     7150.22     7949.61    222.14 o
  11   3 -10     3749.00     4156.98    148.79 o
  13   3 -10     2640.37     2781.25    110.26 o
  15   3 -10     1958.98     2178.01     92.16 o
 -14   4 -10      128.41       56.04     42.59 o
 -12   4 -10      122.58       42.59     51.56 o
 -10   4 -10       13.28       44.82     35.86 o
  -8   4 -10      112.87      116.56     40.35 o
  -6   4 -10      843.56      812.41     40.40 o
  -4   4 -10      613.78      477.85     44.87 o
  -2   4 -10     1025.63      918.20     51.63 o
   0   4 -10      130.70       17.93     35.87 o
   2   4 -10       73.31       65.00     42.59 o
   4   4 -10      240.83      179.37     56.05 o
   6   4 -10      539.12      549.58     49.35 o
   8   4 -10      474.84      531.57     47.10 o
  10   4 -10      241.52      156.94     56.05 o
  12   4 -10      161.62      212.97     53.80 o
  14   4 -10       22.62      118.79     49.31 o
  16   4 -10       16.77      129.99     65.00 o
 -13   5 -10     1611.59     1518.59     67.39 o
 -11   5 -10     2279.40     1740.57     74.21 o
  -9   5 -10     2598.08     2470.58     76.50 o
  -7   5 -10     2867.12     2188.17     69.79 o
  -5   5 -10     1833.92     1688.04     67.43 o
  -3   5 -10     2531.88     2115.29     81.01 o
  -1   5 -10     2572.11     2068.24     76.52 o
   1   5 -10     5013.41     5214.67    194.31 o
   3   5 -10     2728.61     3063.73    123.81 o
   5   5 -10     2544.09     2529.38     96.76 o
   7   5 -10     2143.66     2059.90     87.70 o
   9   5 -10     2452.40     2843.66    112.49 o
  11   5 -10     2901.27     3304.56    123.81 o
  13   5 -10     3677.24     4150.74    169.00 o
  15   5 -10     1788.80     1797.58     92.13 o
 -12   6 -10     1376.50     1116.09     85.33 o
 -10   6 -10     1476.97     1235.35     67.38 o
  -8   6 -10     1518.10     1469.11     60.65 o
  -6   6 -10     1356.67     1268.92     53.90 o
  -4   6 -10     2141.92     2091.29     87.70 o
  -2   6 -10     1906.67     1832.07     76.43 o
   0   6 -10     1770.19     1566.50     69.67 o
   2   6 -10     1588.17     1777.25     92.12 o
   4   6 -10     1384.24     1675.58     83.11 o
   6   6 -10     2738.18     2914.73    114.79 o
   8   6 -10     2206.09     2383.71    119.19 o
  10   6 -10     2032.11     2106.43     96.67 o
  12   6 -10     1441.23     1785.54     85.35 o
  -9   7 -10      162.60      130.02     31.38 o
  -7   7 -10      484.24      493.42     33.64 o
  -5   7 -10      250.45      125.56     42.60 o
  -3   7 -10      300.18      217.50     29.15 o
  -1   7 -10      539.71      401.51     35.89 o
   1   7 -10      626.38      558.60     85.25 o
   3   7 -10      530.87      459.82     65.05 o
   5   7 -10      473.19      376.79     58.31 o
   7   7 -10      224.90      161.42     71.74 o
   9   7 -10      228.58      177.12     85.19 o
  11   7 -10      315.70      307.19     60.54 o
  -8   8 -10     1859.72     1451.70     62.92 o
  -6   8 -10     2658.39     2301.68     72.00 o
  -4   8 -10     3808.89     3254.56    112.69 o
  -2   8 -10     3651.43     3321.56    110.42 o
   0   8 -10     3353.52     3101.67     96.86 o
   2   8 -10     2213.40     2608.43    197.88 o
   4   8 -10     3972.19     4517.99    202.90 o
   6   8 -10     3179.00     3301.06    249.94 o
   8   8 -10     3066.59     2971.64    121.57 o
  10   8 -10     1919.21     2103.56     94.39 o
  -3   9 -10      957.23      855.08     42.64 o
  -1   9 -10      704.80      601.26     51.60 o
   1   9 -10      348.52      426.05     74.00 o
   3   9 -10      540.88      832.14     74.02 o
   5   9 -10     1373.91     1769.58    107.79 o
 -17   1  -9     3657.83     3880.27    159.99 o
 -15   1  -9     2707.12     2678.16    139.53 o
 -13   1  -9     2572.32     2628.51     76.51 o
 -11   1  -9     5264.36     5321.83    131.12 o
  -9   1  -9     7380.33     7652.87    220.14 o
  -7   1  -9     8938.59     9276.89    232.21 o
  -5   1  -9     6102.49     6530.65    160.89 o
  -3   1  -9     7405.49     7583.45    177.20 o
  -1   1  -9     8227.17     8417.52    207.08 o
   1   1  -9    11466.51    12379.89    295.30 o
   3   1  -9    13788.32    15204.36    360.86 o
   5   1  -9     7355.08     7729.97    197.62 o
   7   1  -9     6243.28     7075.79    192.65 o
   9   1  -9     6156.93     7011.47    160.84 o
  11   1  -9     6958.95     7780.46    174.61 o
  13   1  -9     6308.97     6804.53    230.97 o
  15   1  -9     3142.38     3241.15    146.40 o
  17   1  -9     3158.23     2812.74    153.14 o
  19   1  -9     2168.21     1922.33    119.16 o
 -18   2  -9     2336.56     2309.50    103.44 o
 -16   2  -9     1569.03     1424.28     62.90 o
 -14   2  -9     2148.72     2048.59     83.20 o
 -12   2  -9     2040.84     2041.75     65.21 o
 -10   2  -9     5301.38     5659.53    135.67 o
  -8   2  -9     4155.29     3957.09     94.81 o
  -6   2  -9     4991.68     5089.73    140.19 o
  -4   2  -9     5581.28     5705.11    153.95 o
  -2   2  -9     5761.98     5637.63    178.94 o
   0   2  -9     6598.01     6483.80    301.73 o
   2   2  -9     5688.80     6362.00    194.78 o
   4   2  -9     4281.57     4592.28    162.64 o
   6   2  -9     3164.11     3239.07    101.43 o
   8   2  -9     4027.93     4076.44    126.40 o
  10   2  -9     2561.92     2579.73    121.56 o
  12   2  -9     3467.62     3669.71    151.03 o
  14   2  -9     2722.16     2766.47     99.04 o
  16   2  -9     2171.43     1938.40     85.45 o
  18   2  -9     1529.00     1502.78    101.08 o
 -17   3  -9      240.46      192.81     31.39 o
 -15   3  -9      176.03      123.30     29.14 o
 -13   3  -9      201.20      145.72     26.90 o
 -11   3  -9      209.17      192.81     31.39 o
  -9   3  -9     1385.16     1174.89     40.44 o
  -7   3  -9     1407.59     1352.50     42.69 o
  -5   3  -9      429.02      410.45     31.40 o
  -3   3  -9      757.86      677.77     42.64 o
  -1   3  -9      493.77      450.89     35.89 o
   1   3  -9     1476.55     1521.41    123.60 o
   3   3  -9     2423.76     3005.25    108.05 o
   5   3  -9     1526.30     1433.82     71.92 o
   7   3  -9      663.91      684.37     56.10 o
   9   3  -9      634.07      619.25     51.60 o
  11   3  -9     2466.34     2342.71     90.02 o
  13   3  -9     1301.08     1084.78     58.39 o
  15   3  -9      510.35      446.36     53.83 o
  17   3  -9      374.17      347.58     58.30 o
  19   3  -9      247.62      181.60     44.84 o
 -16   4  -9     2828.60     2455.34     90.02 o
 -14   4  -9     2978.12     2607.10     92.31 o
 -12   4  -9     2838.64     2742.02     94.55 o
 -10   4  -9     4823.45     4994.23    214.59 o
  -8   4  -9     6386.19     6584.89    131.38 o
  -6   4  -9     5227.27     5311.92    135.68 o
  -4   4  -9     5855.49     6364.73    156.23 o
  -2   4  -9     9329.99     9500.40    225.55 o
   0   4  -9     9163.58     8225.33    259.68 o
   2   4  -9     7322.92     8080.75    263.38 o
   4   4  -9    11631.71    13041.57    397.97 o
   6   4  -9     7038.09     7495.83    195.11 o
   8   4  -9     6175.91     6158.12    176.66 o
  10   4  -9     7363.17     7758.71    274.50 o
  12   4  -9     8085.06     8666.11    247.47 o
  14   4  -9     4693.92     4822.33    167.07 o
  16   4  -9     3756.53     3906.05    144.25 o
  18   4  -9     2562.56     2564.53    112.48 o
 -15   5  -9      546.40      468.79     42.62 o
 -13   5  -9      813.53      661.98     42.64 o
 -11   5  -9      685.56      614.75     65.07 o
  -9   5  -9      193.79      212.98     20.18 o
  -7   5  -9      400.85      296.04     31.40 o
  -5   5  -9     1305.77     1150.05     44.92 o
  -3   5  -9     2791.05     2423.17     99.09 o
  -1   5  -9     2846.54     2937.05     94.60 o
   1   5  -9     1688.76     2083.74    130.37 o
   3   5  -9     1465.53     2255.92    137.06 o
   5   5  -9     2114.36     2481.06     89.97 o
   7   5  -9     3551.36     4232.02    130.77 o
   9   5  -9     1642.67     1755.14     71.91 o
  11   5  -9     1693.25     1939.44     78.66 o
  13   5  -9     1653.75     1770.64     87.63 o
  15   5  -9     1042.87      942.79     78.57 o
  17   5  -9      901.97      884.20     76.30 o
 -14   6  -9      839.42      644.02     42.64 o
 -12   6  -9     2137.82     1661.63     67.45 o
 -10   6  -9     2966.00     2618.61    105.83 o
  -8   6  -9     4154.78     3544.38     99.27 o
  -6   6  -9     2773.24     2753.47     78.80 o
  -4   6  -9     3130.93     2933.30    117.15 o
  -2   6  -9     2497.60     2277.67     92.28 o
   0   6  -9     2463.71     2189.82     76.52 o
   2   6  -9     4602.03     4546.74    173.92 o
   4   6  -9     2070.85     1830.71     76.47 o
   6   6  -9     3261.23     3260.60    137.45 o
   8   6  -9     1226.23     1190.22     67.37 o
  10   6  -9     2730.94     2377.02    119.30 o
  12   6  -9      913.02      792.27     51.62 o
  14   6  -9      704.89      785.26     58.33 o
  16   6  -9      721.94      794.22     53.85 o
 -13   7  -9     3304.78     2819.56     99.09 o
 -11   7  -9     3978.95     4132.71    180.37 o
  -9   7  -9     3647.58     3245.50    108.18 o
  -7   7  -9     6257.78     5384.37    129.01 o
  -5   7  -9     5234.63     4456.79    124.30 o
  -3   7  -9     7967.84     7121.60    163.45 o
  -1   7  -9     5904.59     5089.25    178.77 o
   3   7  -9     4959.88     5598.82    305.02 o
   5   7  -9     4310.77     4461.87    178.29 o
   7   7  -9     3467.77     4326.99    171.28 o
   9   7  -9     4882.20     5621.06    191.96 o
  11   7  -9     2276.24     2307.51     98.96 o
  13   7  -9     1333.96     1527.06     74.11 o
  15   7  -9     1793.30     2029.09     89.88 o
 -12   8  -9      688.66      531.70     40.38 o
 -10   8  -9      162.02      130.02     38.11 o
  -8   8  -9      169.01      152.44     24.66 o
  -6   8  -9      295.53      320.64     26.91 o
  -4   8  -9      376.13      349.83     31.40 o
  -2   8  -9      305.20      239.93     29.15 o
   0   8  -9       92.88       91.90     29.14 o
   2   8  -9      198.36      291.45     53.81 o
   4   8  -9       87.80      134.49     47.07 o
   6   8  -9      180.47      190.56     49.32 o
   8   8  -9       68.65       49.31     42.59 o
  10   8  -9      387.28      435.05     47.09 o
  12   8  -9       32.70        6.72     40.34 o
  14   8  -9       33.13       51.55     33.62 o
  -9   9  -9     1380.72     1190.24     44.91 o
  -7   9  -9      839.21      762.96     38.15 o
  -5   9  -9     1879.73     1512.62     60.68 o
  -3   9  -9     1930.28     1699.35     58.44 o
  -1   9  -9     3439.72     2766.74    114.91 o
   1   9  -9     2828.34     3272.90    157.57 o
   3   9  -9     2725.64     2973.02    146.29 o
   5   9  -9     2895.84     3572.48    207.10 o
   7   9  -9     4421.76     4961.16    288.78 o
   9   9  -9     4743.92     6308.11    367.88 o
  11   9  -9     3158.97     3309.69    130.59 o
  -6  10  -9      849.04      747.24     44.88 o
  -4  10  -9     1905.94     1804.73     60.68 o
  -2  10  -9     2418.87     2242.50     69.73 o
   0  10  -9     2058.17     1901.87    107.91 o
   2  10  -9     1675.80     2195.12    116.83 o
   4  10  -9     2086.50     2538.14    123.65 o
   6  10  -9     2926.19     3495.53    162.06 o
   8  10  -9     3536.83     3910.65    177.96 o
  -1  11  -9      157.48       22.42     31.38 o
   1  11  -9       93.46       31.38     58.28 o
   3  11  -9      114.90       87.42     44.83 o
   2   0  -8    20419.37    21765.48    462.40 o
   4   0  -8    16271.60    17424.76    377.44 o
   6   0  -8    18409.72    19011.57    413.55 o
   8   0  -8    12512.88    13530.31    383.37 o
  10   0  -8    16555.64    19119.90    515.19 o
  12   0  -8    12540.56    13462.94    336.86 o
  14   0  -8     6875.04     7005.03    240.38 o
  16   0  -8     3641.12     4252.29    175.86 o
  18   0  -8     3345.10     2859.07    148.70 o
  20   0  -8     2967.92     2633.93    132.82 o
  22   0  -8     2932.02     2777.35    141.79 o
 -19   1  -8      353.83      493.33     60.54 o
 -17   1  -8      259.27      280.26     24.66 o
 -15   1  -8      513.75      441.89     33.65 o
 -13   1  -8     1352.25     1181.60     56.16 o
 -11   1  -8     1065.11      996.99     58.38 o
  -9   1  -8     2296.93     2304.84     67.52 o
  -7   1  -8     4401.04     4592.95    122.06 o
  -5   1  -8     2353.22     2512.98     74.31 o
  -3   1  -8     4186.60     4846.38    137.89 o
  -1   1  -8     3832.06     3894.64    101.66 o
   1   1  -8     5722.93     5674.37    140.61 o
   3   1  -8     3907.66     3592.37     99.41 o
   5   1  -8     6411.77     6466.05    161.20 o
   7   1  -8     5956.09     6301.65    136.06 o
   9   1  -8     3725.57     3473.81    128.66 o
  11   1  -8     5283.03     6315.90    208.19 o
  15   1  -8     1068.88      886.87     71.85 o
  17   1  -8      481.34      372.33     60.56 o
  19   1  -8      463.45      383.52     56.07 o
  21   1  -8      403.58      336.38     53.82 o
 -20   2  -8     3303.92     3411.74    173.40 o
 -18   2  -8     3967.63     3722.50    142.05 o
 -16   2  -8     3119.08     3083.40    108.11 o
 -14   2  -8     2311.71     2549.03     89.99 o
 -12   2  -8     5782.05     6195.59    178.83 o
 -10   2  -8     7204.69     7610.21    233.85 o
  -8   2  -8     5461.28     5354.89    149.44 o
  -6   2  -8     3713.48     3873.75    135.45 o
  -4   2  -8     4211.61     4147.31    142.39 o
  -2   2  -8     1902.07     1718.94     58.50 o
   0   2  -8     8354.70     7803.11    186.93 o
   2   2  -8     6173.62     6341.25    161.14 o
   4   2  -8     3921.22     3548.98    128.77 o
   6   2  -8     1476.74     1263.26     53.95 o
   8   2  -8     3526.60     3698.32    108.31 o
  10   2  -8     5747.81     6165.63    165.35 o
  12   2  -8     7244.10     7314.23    238.36 o
  14   2  -8     5604.62     6276.54    219.48 o
  16   2  -8     3245.96     3312.05    137.44 o
  18   2  -8     2135.79     1816.94    164.15 o
  20   2  -8     2763.67     2999.88    211.54 o
 -19   3  -8     3185.50     3127.64    119.34 o
 -17   3  -8     4895.44     4791.58    144.52 o
 -15   3  -8     2805.50     2627.27     94.55 o
 -13   3  -8     7129.10     6540.63    172.36 o
 -11   3  -8     7662.98     7571.93    199.86 o
  -9   3  -8     9157.10     9086.08    186.83 o
  -7   3  -8     7545.59     7609.92    143.20 o
  -5   3  -8     7446.97     6966.04    213.71 o
  -3   3  -8     4217.03     4345.92    142.38 o
  -1   3  -8     8161.32     8856.34    200.45 o
   1   3  -8     9803.75    11218.63    324.52 o
   3   3  -8    11238.13    13535.07    380.37 o
   5   3  -8     5222.71     5977.66    190.20 o
   7   3  -8    10400.69    12841.49    381.72 o
   9   3  -8     8452.68     9576.61    243.57 o
  11   3  -8    10903.44    12644.05    392.98 o
  13   3  -8     6984.67     6897.31    233.61 o
  15   3  -8     7364.23     8649.31    281.28 o
  17   3  -8     4949.98     5021.15    205.54 o
  19   3  -8     4419.28     4449.21    209.83 o
  21   3  -8     3569.44     3708.15    180.23 o
 -18   4  -8       53.55        6.72     33.62 o
 -16   4  -8      484.79      396.99     35.89 o
 -14   4  -8      188.36      204.01     29.14 o
 -12   4  -8      595.16      524.97     40.38 o
 -10   4  -8     1598.19     1388.94     51.69 o
  -8   4  -8      840.97      810.31     31.42 o
  -6   4  -8      193.97      136.76     22.42 o
  -4   4  -8       69.85       15.69     44.83 o
  -2   4  -8      572.30      448.74     47.12 o
   0   4  -8      859.31      929.43     44.90 o
   2   4  -8      791.62      742.99     58.36 o
   6   4  -8      373.85      450.80     47.10 o
   8   4  -8     1416.27     1705.54     69.66 o
  10   4  -8       62.03       85.18     40.35 o
  12   4  -8      444.04      437.37     44.86 o
  14   4  -8       72.19       87.42     38.11 o
  16   4  -8      627.69      639.38     47.11 o
  18   4  -8      499.38      500.17     44.86 o
  20   4  -8       59.04       26.90     35.86 o
 -17   5  -8     2172.45     2088.84     78.70 o
 -15   5  -8     3143.09     2709.33     94.59 o
 -13   5  -8     2250.59     1779.24     62.98 o
 -11   5  -8     5594.06     4879.56    128.95 o
  -9   5  -8     8576.32     8149.39    191.05 o
  -7   5  -8     9934.30     8811.13    234.93 o
  -5   5  -8    10252.30    10158.15    212.34 o
  -3   5  -8    12766.01    11768.22    236.33 o
  -1   5  -8    15395.99    14968.24    320.53 o
   1   5  -8    19467.55    22315.38    573.80 o
   3   5  -8    12202.71    13613.21    394.32 o
   5   5  -8     9184.17    10751.99    264.41 o
   7   5  -8    11165.16    12031.96    304.11 o
   9   5  -8     9438.37    10761.62    268.87 o
  11   5  -8     6565.38     8043.48    197.18 o
  13   5  -8     5956.67     6613.27    187.85 o
  15   5  -8     2723.24     2869.94    121.55 o
  17   5  -8     2005.15     1852.43     94.42 o
  19   5  -8     1819.76     1853.96     85.39 o
 -18   6  -8      822.34      442.04     47.12 o
 -16   6  -8     1870.75     1649.65     67.42 o
 -14   6  -8     3353.12     3185.53    123.91 o
 -12   6  -8     3370.62     3141.15     90.13 o
 -10   6  -8     5000.63     5030.33    106.21 o
  -8   6  -8     4963.21     5117.21    131.09 o
  -6   6  -8     6477.98     7205.84    163.20 o
  -4   6  -8    10562.75    11396.98    205.52 o
  -2   6  -8     7980.77     7662.36    163.71 o
   0   6  -8     5072.65     5216.28    158.34 o
   4   6  -8     7641.79     8327.61    277.21 o
   6   6  -8     9412.77     9905.49    252.94 o
   8   6  -8     7950.79     8452.55    236.31 o
  10   6  -8     5495.20     6186.76    180.97 o
  12   6  -8     2973.48     3878.22    137.38 o
  14   6  -8     2227.81     1914.01    128.20 o
  16   6  -8     1974.22     2038.92     85.42 o
  18   6  -8     1863.43     1681.03    112.37 o
 -17   7  -8      403.06      316.19     40.37 o
 -15   7  -8      276.63      217.49     31.39 o
 -13   7  -8       94.96       89.66     40.35 o
 -11   7  -8      600.91      515.97     38.14 o
  -9   7  -8      310.88      289.26     22.42 o
  -7   7  -8      796.15      617.16     26.93 o
  -5   7  -8      331.23      134.55     22.42 o
  -3   7  -8       98.65       60.52     31.38 o
  -1   7  -8      302.91      246.66     31.39 o
   1   7  -8      459.40      349.91     78.51 o
   3   7  -8      441.63      296.07     47.10 o
   5   7  -8       33.16       80.69     38.10 o
   7   7  -8       58.59      103.11     38.10 o
   9   7  -8      275.96      278.04     35.88 o
  11   7  -8      502.93      529.36     42.62 o
  13   7  -8     1810.49     1854.26     80.91 o
  15   7  -8      212.80      298.18     40.35 o
  17   7  -8      132.28      123.29     38.11 o
 -14   8  -8     3004.45     2473.99    139.57 o
 -12   8  -8     3973.71     3634.63    137.54 o
 -10   8  -8     3809.16     3467.50    128.51 o
  -8   8  -8     3558.73     3574.84    110.45 o
  -6   8  -8     6024.50     5465.88    129.01 o
  -4   8  -8     4827.78     4258.66     99.41 o
  -2   8  -8     5689.47     4785.58    108.61 o
   0   8  -8     4987.29     3982.38    117.53 o
   2   8  -8     4870.93     4971.31    273.42 o
   4   8  -8     5835.75     6311.97    224.05 o
   6   8  -8     5059.28     5767.52    198.88 o
   8   8  -8     3977.02     4195.63    130.83 o
  10   8  -8     3698.36     3864.02    205.15 o
  12   8  -8     4401.98     4675.41    162.47 o
  14   8  -8     3464.28     3965.07    146.44 o
  16   8  -8     3012.55     3300.04    119.31 o
 -13   9  -8      655.54      513.73     40.38 o
 -11   9  -8      850.38      612.63     44.88 o
  -9   9  -8      735.87      682.10     35.90 o
  -7   9  -8      824.95      969.45     56.10 o
  -5   9  -8     1667.34     1534.82     49.44 o
  -3   9  -8     2299.00     2017.83     60.74 o
  -1   9  -8      952.93      821.55     40.40 o
   1   9  -8      832.24      944.83     67.33 o
   3   9  -8     1319.29     1518.30    110.05 o
   5   9  -8     1652.48     1997.73     92.13 o
   7   9  -8     1380.38     1592.50     85.35 o
   9   9  -8     1690.77     2258.34    105.61 o
  11   9  -8      377.58      468.68     42.61 o
  13   9  -8      689.90      800.93     56.09 o
  15   9  -8     1417.94     1594.51    112.29 o
 -10  10  -8      511.89      450.82     29.16 o
  -8  10  -8     1384.75     1250.94     51.65 o
  -6  10  -8      923.35      895.50     44.89 o
  -4  10  -8     1748.50     1265.21     51.69 o
  -2  10  -8     1584.24     1366.02     53.92 o
   0  10  -8     1704.74     1355.06     53.93 o
   2  10  -8     1440.84     1446.59    134.78 o
   4  10  -8      826.15      872.95     67.32 o
   6  10  -8     1574.98     1707.45     96.61 o
   8  10  -8      867.53      879.71     69.57 o
  12  10  -8      898.41      976.20     69.57 o
  -7  11  -8     2245.78     1846.06     69.71 o
  -5  11  -8     2720.11     2299.73     83.26 o
  -3  11  -8     3385.70     2840.45     92.35 o
  -1  11  -8     3483.34     2908.54    117.15 o
   1  11  -8     2226.26     2466.85    175.40 o
   7  11  -8     3196.51     4253.56    184.64 o
   9  11  -8     2755.26     3215.48    218.27 o
  -2  12  -8      111.37      136.74     26.90 o
   0  12  -8       36.00       40.34     31.38 o
   2  12  -8       80.72       17.93     73.97 o
   4  12  -8       36.63       67.24     40.34 o
 -21   1  -7     3290.67     3139.56    162.16 o
 -19   1  -7     4262.81     4356.62    124.09 o
 -17   1  -7     5714.18     6035.74    144.79 o
 -15   1  -7     4084.31     3986.06    101.57 o
 -13   1  -7     3955.63     3794.83    126.42 o
 -11   1  -7    10155.97    10212.01    235.36 o
  -9   1  -7    22179.86    22843.14    489.26 o
  -7   1  -7    14455.40    13388.21    249.47 o
  -5   1  -7     9425.37     9406.41    173.90 o
  -3   1  -7    12556.17    13200.85    274.35 o
  -1   1  -7    19797.54    20824.39    419.49 o
   1   1  -7    32009.96    36706.91    711.91 o
   3   1  -7    24797.25    28253.46    554.08 o
   5   1  -7    15325.94    16505.01    338.49 o
   7   1  -7     8647.70     9148.02    173.55 o
   9   1  -7    19765.57    21385.13    475.90 o
  11   1  -7    16131.79    17192.08    393.15 o
  13   1  -7    15190.24    16494.90    447.18 o
  17   1  -7     5420.30     5462.28    199.04 o
  19   1  -7     3932.83     4364.21    234.56 o
  21   1  -7     4679.47     5002.09    221.21 o
  23   1  -7     2565.18     2548.81    110.23 o
 -22   2  -7     1417.45     1226.21     71.87 o
 -20   2  -7     2498.13     2400.44     83.24 o
 -18   2  -7     2329.00     2404.76     71.99 o
 -16   2  -7     3492.84     3841.42     96.94 o
 -14   2  -7     3350.36     3760.52     96.94 o
 -12   2  -7     3314.73     3425.48    105.99 o
 -10   2  -7     9454.23     9900.05    214.57 o
  -8   2  -7     6107.18     6470.18    138.44 o
  -6   2  -7    10067.28    10706.24    233.54 o
  -4   2  -7    10615.70    10671.86    199.58 o
  -2   2  -7    14927.17    14886.32    375.34 o
   0   2  -7    15347.74    15965.50    322.46 o
   2   2  -7    15948.62    17986.80    452.92 o
   4   2  -7    11870.85    12854.00    273.83 o
   6   2  -7     6083.54     6277.64    147.63 o
   8   2  -7    11414.22    13134.67    282.29 o
  10   2  -7    11967.64    13821.20    394.76 o
  12   2  -7     7973.78     7996.08    266.23 o
  14   2  -7     7277.35     7607.53    249.80 o
  16   2  -7     5703.41     5961.54    210.49 o
  18   2  -7     3285.27     3156.88    139.70 o
  20   2  -7     2802.32     2766.50    141.81 o
  22   2  -7     1743.97     1815.60     85.39 o
 -21   3  -7      545.08      432.90     33.65 o
 -19   3  -7     1160.06     1214.66     49.39 o
 -17   3  -7     1146.51     1122.69     42.66 o
 -15   3  -7      882.53     1039.24     67.34 o
 -13   3  -7     1014.07      972.21     44.91 o
 -11   3  -7     1648.67     1704.13     67.45 o
  -9   3  -7     5199.54     4773.03    144.91 o
  -7   3  -7     5843.36     6294.41    151.97 o
  -5   3  -7      701.66      639.71     40.40 o
  -3   3  -7     1798.25     1176.82     56.25 o
  -1   3  -7     3613.86     3493.06    108.45 o
   1   3  -7     4448.08     5038.97    151.67 o
   3   3  -7     5239.31     5561.97    163.25 o
   5   3  -7     1673.04     1696.07     71.98 o
   7   3  -7      156.84      197.29     33.63 o
   9   3  -7      172.55      125.55     38.11 o
  11   3  -7     3394.99     3528.34    103.77 o
  13   3  -7      825.43      702.57     49.38 o
  15   3  -7      118.47      159.16     56.04 o
  17   3  -7      255.72      390.14     56.05 o
  19   3  -7      542.03      491.25     65.05 o
  21   3  -7      870.50      789.94     71.81 o
  23   3  -7      628.85      504.73     51.59 o
 -20   4  -7     3936.77     3800.78    121.73 o
 -18   4  -7     5290.18     5018.65    207.89 o
 -16   4  -7     8110.70     8108.95    190.75 o
 -14   4  -7     7662.23     8544.07    202.08 o
 -12   4  -7     9517.61    11219.23    355.59 o
 -10   4  -7    16290.79    18606.10    584.26 o
  -8   4  -7    19765.96    21170.71    349.08 o
  -6   4  -7    20316.13    22557.58    487.59 o
  -4   4  -7    15109.95    14764.00    272.81 o
  -2   4  -7    16946.21    15943.14    285.61 o
   0   4  -7    20237.03    19489.98    477.02 o
   2   4  -7    19567.81    21360.05    558.05 o
   4   4  -7    16125.58    15982.27    618.80 o
   6   4  -7    13692.81    13853.14    311.13 o
   8   4  -7    10009.12    10980.52    256.05 o
  10   4  -7    11046.16    11858.32    295.26 o
  12   4  -7    11460.02    13483.20    322.66 o
  14   4  -7     6772.81     8370.82    263.08 o
  16   4  -7     4330.55     4871.67    178.34 o
  18   4  -7     4538.49     5036.40    203.17 o
  20   4  -7     5141.45     5233.57    232.65 o
  22   4  -7     2835.18     2745.58    121.53 o
 -19   5  -7      692.58      590.05     38.14 o
 -17   5  -7     1693.14     1458.40     60.67 o
 -15   5  -7     2940.20     2585.30     78.82 o
 -13   5  -7     4040.20     3382.83     92.53 o
 -11   5  -7     1216.54     1118.56     47.17 o
  -9   5  -7     3267.74     3116.29     99.22 o
  -7   5  -7     5765.23     6338.78    215.30 o
  -5   5  -7     7320.86     7074.49    140.99 o
  -3   5  -7     7301.10     6906.07    143.31 o
  -1   5  -7     6393.94     5675.24    129.45 o
   1   5  -7     4124.34     5300.95    237.36 o
   3   5  -7      282.87      365.53     56.06 o
   5   5  -7     7838.86     9849.67    227.69 o
   7   5  -7     2473.44     2761.20     85.58 o
   9   5  -7     4042.33     5341.45    216.82 o
  11   5  -7      313.77      284.80     44.85 o
  13   5  -7     1285.37     1255.67     58.40 o
  15   5  -7     1996.09     2050.85     74.21 o
  17   5  -7     1506.17     1887.17    110.09 o
  19   5  -7     1064.19     1129.17     87.55 o
  21   5  -7      561.13      556.28     38.13 o
 -20   6  -7      795.35      720.25     47.12 o
 -18   6  -7     1503.12     1255.66     56.16 o
 -16   6  -7      152.38       85.19     29.14 o
 -14   6  -7     1145.27      947.56     51.64 o
 -12   6  -7     1527.36     1312.27     49.44 o
 -10   6  -7     2965.28     2602.21     69.84 o
  -8   6  -7     4522.02     4427.04    126.55 o
  -6   6  -7     2900.18     2253.57     78.87 o
  -4   6  -7     1814.32     1387.72     53.98 o
  -2   6  -7     2669.27     2431.08     65.34 o
   0   6  -7     7529.10     8282.58    225.21 o
   2   6  -7     8820.30    10658.78    298.74 o
   4   6  -7     5299.57     5724.86    156.26 o
   6   6  -7     5114.88     5393.46    147.11 o
   8   6  -7     3726.93     3335.66    203.12 o
  10   6  -7    12725.14    14614.64    334.70 o
  12   6  -7     4068.70     3861.90    117.37 o
  14   6  -7     2968.38     3024.90     96.85 o
  16   6  -7     2640.71     2187.68    117.04 o
  18   6  -7     2206.61     2215.08     89.95 o
  20   6  -7     1363.40     1329.46     53.90 o
 -19   7  -7     1639.78     1419.79    112.33 o
 -17   7  -7     1792.36     1471.93     60.68 o
 -15   7  -7     2402.89     1921.15     71.99 o
 -13   7  -7     3346.60     3355.24    150.97 o
 -11   7  -7     3795.61     3412.58    110.52 o
  -9   7  -7     2416.71     2671.52    110.28 o
  -7   7  -7     4428.45     4748.48    155.87 o
  -5   7  -7     8250.73     8652.49    188.84 o
  -3   7  -7    12739.50    12523.10    229.44 o
  -1   7  -7    12083.84    12055.23    238.40 o
   1   7  -7    11430.38    13953.39    535.79 o
   3   7  -7     8772.20    10172.50    316.68 o
   5   7  -7    11182.72    13392.04    313.41 o
   7   7  -7    16793.78    20862.97    468.75 o
   9   7  -7     9988.63    11846.03    298.77 o
  11   7  -7     7799.97     8648.38    292.97 o
  13   7  -7     6559.19     7446.62    271.86 o
  15   7  -7     6169.55     6830.27    251.21 o
  17   7  -7     5398.80     5891.04    203.37 o
  19   7  -7     3733.32     3684.50    132.96 o
 -16   8  -7      132.89       91.91     35.87 o
 -14   8  -7      386.33      260.13     29.15 o
 -12   8  -7      186.73      143.48     35.87 o
 -10   8  -7      242.35      208.52     29.15 o
  -8   8  -7      382.46      399.19     29.15 o
  -6   8  -7      631.01      628.23     29.17 o
  -4   8  -7      747.73      736.10     31.42 o
  -2   8  -7     1435.23     1406.64     56.18 o
   0   8  -7      533.59      592.25     33.65 o
   2   8  -7      598.60      599.05     49.36 o
   4   8  -7      207.17      208.51     40.36 o
   6   8  -7     3662.69     3970.04    191.73 o
   8   8  -7      799.97      846.10     44.89 o
  10   8  -7     1129.23     1284.41     60.63 o
  12   8  -7      783.77     1005.34     51.61 o
  14   8  -7      825.31      866.23     49.37 o
  16   8  -7      885.73     1086.20     56.11 o
  18   8  -7      310.35      230.95     60.54 o
 -15   9  -7     3311.24     3610.14    229.72 o
 -11   9  -7     5034.52     4795.55    115.20 o
  -9   9  -7     5106.28     5029.92    137.84 o
  -7   9  -7     5357.71     5559.84    323.33 o
  -5   9  -7     5657.10     5052.27    124.44 o
  -3   9  -7     6187.64     6239.78    326.14 o
  -1   9  -7     5452.93     3811.93    104.06 o
   1   9  -7     2626.00     3521.18    135.08 o
   3   9  -7     3534.88     3896.37    148.82 o
   5   9  -7     2995.55     3324.89    128.40 o
   7   9  -7     4614.48     5517.49    182.94 o
   9   9  -7     2602.04     2601.87    177.81 o
  11   9  -7     1166.97     1273.13     58.38 o
  13   9  -7      750.98      783.09     51.61 o
  15   9  -7     1025.55     1046.01     51.63 o
  17   9  -7     1388.43     1551.79    145.97 o
 -14  10  -7     3453.15     3932.72    259.03 o
 -12  10  -7     4138.39     4552.89    191.68 o
 -10  10  -7     2345.52     1963.60     60.73 o
  -8  10  -7     3359.93     3260.11     87.87 o
  -6  10  -7     4252.09     3468.15    106.05 o
  -4  10  -7     5350.64     4302.04    128.86 o
  -2  10  -7     3831.90     3179.98     85.70 o
   0  10  -7     2622.95     2523.27    155.31 o
   2  10  -7     1724.18     2281.30    150.59 o
   4  10  -7     2114.21     2739.24    119.20 o
   6  10  -7     3248.97     3780.48    155.45 o
   8  10  -7     1824.81     2079.13     96.65 o
  10  10  -7      631.90      713.40     53.84 o
  12  10  -7      348.03      316.18     35.88 o
  14  10  -7      698.83      585.56    116.66 o
 -11  11  -7       59.93       11.21     17.93 o
  -9  11  -7       21.87       40.34     20.17 o
  -7  11  -7       38.47       53.79     22.41 o
  -5  11  -7      210.48      172.63     31.39 o
  -3  11  -7      366.05      325.16     31.39 o
  -1  11  -7      282.85      228.70     31.39 o
   1  11  -7      449.73      486.69     56.07 o
   3  11  -7      783.10      825.78     62.83 o
   5  11  -7      444.34      560.69     69.53 o
   7  11  -7      800.98      841.49     65.08 o
   9  11  -7     1334.44     1394.59     80.85 o
  11  11  -7      972.03     1039.17     62.84 o
  13  11  -7      418.59      287.05    114.37 o
  -8  12  -7      728.66      616.98     35.90 o
  -6  12  -7     2064.12     1665.79     58.45 o
  -4  12  -7     4087.71     3519.84    103.72 o
  -2  12  -7     2739.58     2326.95     96.77 o
   0  12  -7     2990.35     2368.39    121.57 o
   2  12  -7     3568.68     3965.73    187.02 o
   4  12  -7     3850.97     4079.99    191.60 o
   6  12  -7     4521.78     4909.57    216.60 o
   8  12  -7     4829.64     5676.45    223.45 o
  10  12  -7     3428.03     3220.74    247.75 o
  -3  13  -7      578.57      504.69     42.62 o
  -1  13  -7      592.11      511.43     44.86 o
   1  13  -7      959.83     1180.51     87.53 o
   3  13  -7     1637.90     1994.90    114.57 o
   2   0  -6    42390.46    45612.36    860.85 o
   6   0  -6    24557.03    28855.13    699.14 o
   8   0  -6    18729.07    17979.91    447.10 o
  10   0  -6    23842.95    23268.32    599.41 o
  12   0  -6    37183.05    42922.04   1008.40 o
  14   0  -6    17443.03    17562.45    489.07 o
  16   0  -6     9659.71    10178.99    262.35 o
  18   0  -6     9684.27    10469.30    330.44 o
  20   0  -6    12804.38    14739.58    432.44 o
  22   0  -6     8229.05     8182.52    283.72 o
  24   0  -6     4529.40     4275.45    166.96 o
 -23   1  -6     1572.55     1534.29     85.36 o
 -21   1  -6     1260.64     1160.97     69.61 o
 -19   1  -6     3842.58     3739.35    117.28 o
 -17   1  -6     2253.13     2385.01     72.00 o
 -15   1  -6     3031.47     2986.31     74.38 o
 -13   1  -6     3502.46     3694.31    108.32 o
 -11   1  -6     2087.84     2093.54     56.28 o
  -9   1  -6     4790.33     5504.99    154.05 o
  -7   1  -6     2913.81     3225.11     94.79 o
  -5   1  -6      439.37      406.11     29.17 o
  -3   1  -6      390.35     1115.03     44.87 o
  -1   1  -6     1004.21      959.60     38.20 o
   1   1  -6     6169.34     8916.47    341.80 o
   3   1  -6     3094.98     2693.68     88.13 o
   5   1  -6     8280.53     8846.96    226.61 o
   7   1  -6     2587.57     2293.89     85.71 o
   9   1  -6     4257.18     6188.19    235.40 o
  11   1  -6     7340.01     7853.47    220.87 o
  13   1  -6     6075.67     6571.03    206.48 o
  15   1  -6     4247.33     4428.48    160.42 o
  17   1  -6     1752.01     1888.55     85.43 o
  19   1  -6     3313.42     3560.93    130.72 o
  21   1  -6     1795.15     1744.16     80.91 o
  23   1  -6     1418.65     1572.21     80.86 o
  25   1  -6      746.34      742.64     65.06 o
 -22   2  -6      299.29      197.31     17.94 o
 -20   2  -6     2920.89     2668.13     87.81 o
 -18   2  -6     3908.49     3803.44    101.52 o
 -16   2  -6     2780.55     2756.83     74.33 o
 -14   2  -6     2607.79     2479.78     74.33 o
 -12   2  -6     8813.59     8697.26    187.04 o
 -10   2  -6    12213.23    12399.97    266.76 o
  -8   2  -6    16445.61    18758.90    330.08 o
  -6   2  -6    15269.85    16182.26    334.52 o
  -4   2  -6    17172.91    17744.49    364.61 o
  -2   2  -6    16538.53    16478.58    327.14 o
   0   2  -6    33226.45    33426.73    632.30 o
   2   2  -6    21882.00    22599.45    445.17 o
   4   2  -6    22221.16    24469.13    586.99 o
   6   2  -6    10735.33    12058.88    253.05 o
   8   2  -6    17773.88    18503.68    462.07 o
  10   2  -6    16704.32    18581.70    485.57 o
  12   2  -6     7600.11     8434.88    248.15 o
  14   2  -6     5491.05     6315.52    317.14 o
  16   2  -6     1999.08     2451.90    164.21 o
  18   2  -6     1162.44     1282.30     76.35 o
  20   2  -6     2383.00     2468.16     90.00 o
  22   2  -6     1686.88     1662.81     87.63 o
  24   2  -6     1062.61      976.45     62.85 o
 -23   3  -6      851.89      926.77     62.83 o
 -21   3  -6     1732.59     1649.41     60.67 o
 -19   3  -6     4957.05     4881.90    126.51 o
 -17   3  -6     5961.49     5598.75    138.10 o
 -15   3  -6     5535.98     5156.52    122.24 o
 -13   3  -6    10775.56    10917.49    265.33 o
 -11   3  -6    21763.90    21218.79    416.38 o
  -9   3  -6    18341.17    18073.65    384.30 o
  -7   3  -6    28333.86    28751.57    436.10 o
  -5   3  -6    27957.34    29760.47    503.85 o
  -3   3  -6    35035.70    35478.22    592.96 o
  -1   3  -6    37718.05    38245.08    643.91 o
   1   3  -6    33233.45    39308.39    921.65 o
   3   3  -6    31557.70    37632.54    898.08 o
   5   3  -6    23509.43    26481.37    643.98 o
   7   3  -6    21363.84    24285.04    477.38 o
   9   3  -6    24011.89    27234.42    549.59 o
  13   3  -6    11393.78    11042.51    449.12 o
  15   3  -6     3817.33     4015.48    227.97 o
  17   3  -6     4289.79     3935.82    198.71 o
  19   3  -6     4743.53     4797.70    180.70 o
  21   3  -6     2728.01     2698.71    202.57 o
  23   3  -6     2538.84     2562.40    143.98 o
 -22   4  -6      161.94      156.92     29.14 o
 -20   4  -6      319.78      300.47     33.63 o
 -18   4  -6      820.63      729.37     38.15 o
 -16   4  -6      811.49      731.66     35.91 o
 -14   4  -6      335.08      298.26     31.40 o
 -12   4  -6     4024.36     3850.97     94.86 o
 -10   4  -6      260.61      235.45     29.15 o
  -8   4  -6     1160.50     1291.93     33.70 o
  -6   4  -6     2233.63     2245.80     49.56 o
  -4   4  -6     6839.82     6492.19    122.97 o
  -2   4  -6     2016.92     1941.36     49.55 o
   0   4  -6     1141.83     1022.61     40.45 o
   2   4  -6      984.63      871.68     51.67 o
   4   4  -6     2659.20     2654.68     83.45 o
   6   4  -6     1013.40     1091.78     44.93 o
   8   4  -6     1840.09     2016.31     63.01 o
  10   4  -6     2489.28     2739.58    130.67 o
  12   4  -6     1735.41     1668.72     58.47 o
  14   4  -6     1593.66     1317.28     53.95 o
  16   4  -6      526.80      542.88     65.06 o
  18   4  -6      217.45      242.14     47.08 o
  20   4  -6      232.47      221.96     38.11 o
  22   4  -6      294.99      334.09     42.60 o
  24   4  -6       85.56      136.73     29.14 o
 -21   5  -6     3798.86     3279.36    126.22 o
 -19   5  -6     4917.75     4537.07    160.34 o
 -17   5  -6     5231.08     5490.55    352.62 o
 -15   5  -6     4368.78     3362.35    128.71 o
 -13   5  -6     4601.37     4924.55    176.28 o
 -11   5  -6     8321.39     9676.96    275.51 o
  -9   5  -6    12777.51    12288.66    236.76 o
  -7   5  -6     7568.86     7320.68    182.16 o
  -5   5  -6     8490.82    10115.84    433.76 o
  -3   5  -6     7216.33     6514.54    109.33 o
  -1   5  -6    13566.53    13423.03    270.36 o
   1   5  -6    17495.47    18688.26    482.47 o
   3   5  -6    16117.53    18335.39    469.24 o
   5   5  -6     8813.24     9623.12    374.78 o
   7   5  -6    12039.15    12102.48    340.27 o
   9   5  -6     9920.94    11236.07    253.86 o
  11   5  -6    14858.00    16874.69    442.80 o
  13   5  -6    10794.67    12661.14    301.78 o
  15   5  -6     8555.50     9325.66    295.76 o
  17   5  -6     6049.88     6214.64    235.45 o
  19   5  -6     5834.75     6510.24    160.61 o
  21   5  -6     6139.72     6824.74    226.21 o
  23   5  -6     3255.10     3530.82    135.11 o
 -20   6  -6     1480.14     1347.70     58.40 o
 -18   6  -6     2110.06     2318.31    121.42 o
 -16   6  -6     3842.61     3051.46    117.28 o
 -14   6  -6     5373.34     5467.08    217.14 o
 -12   6  -6     5188.79     4019.97    144.78 o
 -10   6  -6     5772.13     6432.36    290.01 o
  -8   6  -6     5175.63     5094.41     95.10 o
  -6   6  -6     5868.85     5266.92    122.49 o
  -4   6  -6     7039.46     6439.50    129.65 o
  -2   6  -6     5892.36     5302.29    127.11 o
   0   6  -6     5327.85     4933.71    142.84 o
   2   6  -6     7208.10     7505.18    314.14 o
   4   6  -6     8353.62     9193.60    216.72 o
   6   6  -6    10625.77    12024.23    334.45 o
   8   6  -6    10710.42    12694.98    295.34 o
  10   6  -6     8368.81     9467.35    236.85 o
  12   6  -6     6253.71     7327.34    188.17 o
  14   6  -6     5612.58     7032.31    187.86 o
  16   6  -6     9356.42    11058.18    282.26 o
  18   6  -6     6260.81     7005.89    194.67 o
  20   6  -6     2925.80     3500.65    103.56 o
  22   6  -6     1809.63     1910.06     74.16 o
 -19   7  -6      277.66      284.75     31.39 o
 -17   7  -6     1073.89      963.09     47.14 o
 -15   7  -6       40.14       44.83     31.38 o
 -13   7  -6      549.38      450.91     31.41 o
 -11   7  -6      677.75      565.47     35.90 o
  -9   7  -6     1890.54     2008.43     53.98 o
  -7   7  -6     4618.31     4574.28    124.36 o
  -5   7  -6     1471.02     1305.96     35.96 o
  -3   7  -6     1308.56     1384.27     47.19 o
  -1   7  -6     3617.09     3032.38     81.28 o
   1   7  -6     4857.08     5749.73    253.53 o
   3   7  -6     1009.86      983.68     58.39 o
   5   7  -6      648.52      457.80     47.13 o
   7   7  -6      818.51      668.95     49.39 o
   9   7  -6     2267.63     2538.94    123.80 o
  11   7  -6     2022.46     2002.02     96.73 o
  13   7  -6     1266.00     1484.71     58.40 o
  15   7  -6      244.76      338.56     33.63 o
  17   7  -6       23.41       62.76     24.65 o
  19   7  -6       89.12      116.56     22.42 o
  21   7  -6      282.95      280.27     60.54 o
 -18   8  -6     2141.71     1920.08     71.95 o
 -16   8  -6     4909.77     4913.86    214.53 o
 -14   8  -6     6822.54     7576.77    237.91 o
 -12   8  -6     4727.31     5091.70    176.20 o
 -10   8  -6     7414.59     7831.76    199.77 o
  -8   8  -6     8881.93     7605.08    191.27 o
  -6   8  -6    13150.94    12037.91    236.44 o
  -4   8  -6    12070.03    10430.09    208.60 o
  -2   8  -6    16779.14    14954.07    286.82 o
   0   8  -6    12536.87    10414.66    234.14 o
   2   8  -6    12974.81    14961.90    422.69 o
   4   8  -6    12369.81    14268.96    589.57 o
   6   8  -6     8965.73    11250.78    321.32 o
   8   8  -6    13128.47    14933.84    355.68 o
  10   8  -6     9685.72    10741.08    351.05 o
  12   8  -6     5647.83     6152.59    171.97 o
  14   8  -6     4606.03     4970.21    203.23 o
  16   8  -6     3990.37     4086.63    243.57 o
  18   8  -6     3208.32     4155.13    245.48 o
  20   8  -6     2373.30     2125.26    119.19 o
 -17   9  -6      715.33      500.32     38.14 o
 -15   9  -6     1709.05     1285.32     56.18 o
 -13   9  -6     1436.18     1172.58     51.67 o
 -11   9  -6     1449.78     1352.42     47.18 o
  -9   9  -6     1176.78     1021.79     33.69 o
  -7   9  -6     1549.33     1388.82     44.95 o
  -5   9  -6     5138.76     5104.78    117.61 o
  -3   9  -6     4937.72     5029.13    176.38 o
  -1   9  -6     3753.94     4231.22    139.91 o
   1   9  -6     1327.76     2010.79    123.57 o
   3   9  -6     3017.96     3346.56    130.71 o
   5   9  -6     4765.06     5072.44    300.64 o
   7   9  -6     2602.89     2726.59    166.61 o
   9   9  -6     1620.97     1708.07     74.17 o
  11   9  -6      812.81      899.94     49.37 o
  13   9  -6      826.50      978.47     42.64 o
  15   9  -6     1201.22     1371.94     89.82 o
  17   9  -6     1100.99      915.92     69.59 o
  19   9  -6      578.74      455.35     71.78 o
 -16  10  -6      487.48      396.97     35.88 o
 -14  10  -6     1228.76      985.71     47.15 o
 -12  10  -6      986.86      940.50     47.14 o
 -10  10  -6     1324.24     1217.31     35.94 o
  -8  10  -6     1518.49     1318.87     42.69 o
  -6  10  -6     1761.50     1470.09     53.95 o
  -4  10  -6     2050.72     1882.48     85.46 o
  -2  10  -6     1851.94     1740.26    119.17 o
   0  10  -6     4456.65     4198.69    115.19 o
   2  10  -6     1726.69     1939.97    121.39 o
   4  10  -6     1148.46     1412.51     67.37 o
   8  10  -6     1326.42     1426.31     69.63 o
  10  10  -6     2099.48     2278.07     94.45 o
  12  10  -6     1403.12     1201.70    123.54 o
  14  10  -6     1086.80     1021.44    114.49 o
  16  10  -6     1230.50     1187.76    123.49 o
 -13  11  -6     3099.30     3170.02    121.58 o
 -11  11  -6     2502.49     2265.44     67.49 o
  -9  11  -6     2800.11     2545.82    128.30 o
  -7  11  -6     3794.67     3704.46    108.23 o
  -5  11  -6     5158.15     4571.68    122.03 o
  -3  11  -6     7505.96     6422.52    183.76 o
  -1  11  -6     4539.73     4226.90    219.02 o
   1  11  -6     4062.80     4379.34    178.24 o
   3  11  -6     4025.37     3990.91    209.81 o
   5  11  -6     6306.62     7562.23    255.85 o
   7  11  -6     6023.59     6844.91    244.38 o
   9  11  -6     3603.22     3987.11    175.80 o
  11  11  -6     3317.79     3336.10    252.29 o
  13  11  -6     2489.24     2719.69    211.46 o
  15  11  -6     3310.76     3596.39    245.46 o
 -12  12  -6       48.23       87.41     29.14 o
 -10  12  -6      131.69      112.08     17.93 o
  -8  12  -6       90.67       69.49     26.90 o
  -6  12  -6      296.98      278.04     33.63 o
  -4  12  -6      361.09      287.04     40.36 o
  -2  12  -6      198.33      114.34     35.87 o
   0  12  -6      215.43      210.74     22.42 o
   2  12  -6      206.94      282.48     44.84 o
   4  12  -6      618.56      818.83     58.33 o
   6  12  -6      252.06      432.72     58.29 o
  10  12  -6      147.36      201.75     69.49 o
  12  12  -6      144.63       47.08     69.49 o
  -7  13  -6     1366.00     1068.94     60.63 o
  -5  13  -6     1492.72     1415.07     65.14 o
  -3  13  -6     2376.04     2116.44    105.71 o
  -1  13  -6     1752.60     1588.69    139.32 o
   1  13  -6     1100.21     1344.70     83.06 o
   3  13  -6     1229.92     1529.07     87.57 o
   5  13  -6     2234.37     2669.13    200.13 o
   7  13  -6     1882.33     2153.00    170.80 o
   9  13  -6     1783.70     1844.77    177.51 o
   0  14  -6     1133.47      958.55     71.84 o
 -25   1  -5     1206.57     1003.57     69.60 o
 -23   1  -5     1995.18     2023.22     58.45 o
 -21   1  -5     6708.85     6737.35    165.38 o
 -19   1  -5     8802.85     9127.21    175.17 o
 -17   1  -5     8419.49     8629.81    182.06 o
 -15   1  -5     6965.36     7054.64    147.68 o
 -13   1  -5     9450.37     9423.99    226.34 o
 -11   1  -5    22457.30    22966.88    414.58 o
  -9   1  -5    37231.52    38428.95    649.89 o
  -7   1  -5    30492.18    32540.56    631.93 o
  -5   1  -5    13132.87    14178.23    244.25 o
  -3   1  -5    31631.53    36383.96    833.71 o
  -1   1  -5    44594.80    48846.02    897.68 o
   1   1  -5    47298.57    52146.64    963.31 o
   3   1  -5    39959.80    45683.40    843.02 o
   5   1  -5     9551.32    10167.02    359.57 o
   7   1  -5    12645.69    12692.08    255.19 o
   9   1  -5    27884.46    30686.70    599.77 o
  11   1  -5    30590.96    32977.17    801.86 o
  13   1  -5    18224.56    19640.93    524.29 o
  15   1  -5     6842.37     6985.51    215.88 o
  17   1  -5     8567.15     8515.37    264.18 o
  19   1  -5     5100.98     5022.53    162.82 o
  21   1  -5     6834.80     7531.58    206.25 o
  23   1  -5     4357.51     4903.20    203.08 o
  25   1  -5     1885.63     1964.27    110.12 o
 -24   2  -5     1081.07     1025.87     51.63 o
 -22   2  -5     2592.97     2619.31     83.26 o
 -20   2  -5     4314.29     4358.61    142.20 o
 -18   2  -5     4911.38     4690.72    122.07 o
 -16   2  -5     5410.21     5517.54    151.69 o
 -14   2  -5     6066.08     6368.45    201.92 o
 -12   2  -5     7765.11     8013.80    186.90 o
 -10   2  -5    15652.98    15905.74    348.50 o
  -8   2  -5    16538.36    16686.82    296.52 o
  -6   2  -5    18736.25    19219.25    463.88 o
  -4   2  -5    15071.95    14693.71    287.65 o
  -2   2  -5    23520.83    24229.22    395.67 o
   0   2  -5    21152.37    21050.50    491.38 o
   2   2  -5    25736.41    27361.04    639.73 o
   4   2  -5     9403.40     9148.11    228.07 o
   6   2  -5    16731.13    18499.38    363.56 o
   8   2  -5    14484.74    16151.07    395.40 o
  10   2  -5    17840.73    19205.88    486.22 o
  12   2  -5     8765.87     9333.94    267.40 o
  14   2  -5     8241.66     9704.95    287.25 o
  16   2  -5     6418.01     6630.37    215.57 o
  18   2  -5     4731.86     4561.51    133.36 o
  20   2  -5     3166.40     3143.28     92.38 o
  22   2  -5     3162.35     2874.21     90.10 o
  24   2  -5     1501.00     1666.74     78.62 o
 -23   3  -5      339.27      287.02     31.39 o
 -21   3  -5      363.94      354.32     26.91 o
 -19   3  -5      813.54      722.66     33.66 o
 -17   3  -5     1403.12     1260.49     44.94 o
 -15   3  -5      409.60      466.54     35.89 o
 -13   3  -5      274.93      188.37     31.39 o
 -11   3  -5     3481.48     3134.89     72.27 o
  -9   3  -5     9410.28     8707.16    185.60 o
  -7   3  -5     2192.76     2163.69     45.08 o
  -5   3  -5      256.75      278.11     26.91 o
  -3   3  -5     2251.80     1824.86     60.90 o
  -1   3  -5     9067.09     7939.61    167.95 o
   1   3  -5    23110.03    25813.53    616.77 o
   3   3  -5     9881.87    11036.50    274.30 o
   5   3  -5     1153.61     1205.17     49.47 o
   7   3  -5      899.09      891.88     40.44 o
   9   3  -5     4027.47     3777.70    117.70 o
  11   3  -5     9074.40     9934.86    272.22 o
  13   3  -5     4897.24     4868.78    156.25 o
  15   3  -5      721.55      855.12     58.35 o
  17   3  -5     1101.09     1181.28    114.53 o
  19   3  -5     1901.33     1965.26     69.71 o
  21   3  -5     1433.92     1413.01     53.91 o
  23   3  -5      891.88      924.64     58.35 o
  25   3  -5      235.29      217.47     33.63 o
 -24   4  -5     2041.57     2059.02     96.66 o
 -22   4  -5     3229.73     3198.17    123.87 o
 -20   4  -5     5113.32     5034.43    153.65 o
 -18   4  -5     6480.80     6176.95    208.47 o
 -16   4  -5     7653.90     7441.70    202.23 o
 -14   4  -5     7264.47     7634.03    254.54 o
 -12   4  -5    11128.51    11261.48    256.78 o
 -10   4  -5    14727.86    15115.86    316.99 o
  -8   4  -5    31710.58    31515.68    666.15 o
  -6   4  -5    16292.86    15950.42    338.13 o
  -4   4  -5    12815.71    12814.70    259.44 o
  -2   4  -5    28942.48    29779.82    567.17 o
   0   4  -5    45435.14    46001.08    855.96 o
   4   4  -5    23728.13    27458.55    654.74 o
   6   4  -5    25702.88    30290.31    706.20 o
   8   4  -5    22988.57    26332.77    645.38 o
  10   4  -5    33376.16    39739.96    770.20 o
  12   4  -5    27227.92    33607.20    682.14 o
  14   4  -5    14914.86    17454.05    493.74 o
  16   4  -5    11252.52    13057.41    382.09 o
  18   4  -5     7449.86     8168.69    204.33 o
  20   4  -5     6990.39     8140.61    201.76 o
  22   4  -5     5187.15     5645.94    253.04 o
  24   4  -5     2496.75     2708.37    105.73 o
 -23   5  -5      791.86      713.53     56.10 o
 -21   5  -5      588.31      565.30     42.62 o
 -19   5  -5      371.07      363.29     40.37 o
 -17   5  -5      426.24      340.91     38.13 o
 -15   5  -5     3502.81     3049.48    101.50 o
 -13   5  -5     1847.68     1585.73     74.23 o
 -11   5  -5      822.58      924.95     56.13 o
  -9   5  -5      493.15      516.04     20.19 o
  -7   5  -5     3595.30     3120.97     61.02 o
  -5   5  -5    12281.20    12189.17    258.46 o
  -3   5  -5     8361.11     8309.08    187.65 o
  -1   5  -5     5511.65     5096.26    134.11 o
   1   5  -5     2617.95     2114.30    108.31 o
   3   5  -5     3751.45     3824.00    158.39 o
   5   5  -5     9195.60    10412.56    272.75 o
   7   5  -5     8063.22     9023.62    239.81 o
   9   5  -5     4911.63     5519.81    158.62 o
  11   5  -5     1410.69     1373.48     51.70 o
  13   5  -5     6625.39     7279.86    177.11 o
  15   5  -5     3728.54     3522.93    101.56 o
  17   5  -5     2654.71     2389.04     65.30 o
  19   5  -5     1422.17     1293.99     78.63 o
  21   5  -5      992.81      852.99     76.32 o
  23   5  -5      353.04      443.99     38.12 o
 -22   6  -5     1075.31     1034.83     65.10 o
 -20   6  -5     2906.31     3003.19    182.35 o
 -18   6  -5     5125.67     5611.26    307.34 o
 -16   6  -5     3729.44     4285.57    153.38 o
 -14   6  -5     4134.63     4482.20    162.58 o
 -12   6  -5     6089.05     6380.43    278.89 o
 -10   6  -5    19850.17    21358.82    573.23 o
  -8   6  -5    10542.42    10380.31    222.27 o
  -6   6  -5     7316.45     7772.05    166.28 o
  -4   6  -5    12882.91    12293.50    233.08 o
  -2   6  -5     9191.96     9682.61    423.67 o
   0   6  -5    15127.15    12276.51    301.86 o
   4   6  -5     9787.03    10431.16    275.11 o
   6   6  -5     3068.39     2852.73    108.33 o
   8   6  -5     7539.79     8713.29    239.19 o
  10   6  -5     9779.75    11151.15    256.09 o
  12   6  -5     3588.76     3496.15    135.42 o
  14   6  -5     3188.91     3127.00    105.96 o
  16   6  -5     1836.34     1690.83     53.96 o
  18   6  -5     2914.87     2767.80    121.61 o
  20   6  -5     3491.10     3540.32    108.17 o
  22   6  -5     1905.02     1980.15     78.67 o
 -21   7  -5     2534.09     2213.59     96.73 o
 -19   7  -5     4816.44     4371.21    200.95 o
 -17   7  -5     7653.51     8091.01    263.20 o
 -15   7  -5     7183.42     7958.19    385.66 o
 -13   7  -5    16820.02    18887.22    556.25 o
 -11   7  -5    11287.15    13118.44    382.20 o
  -9   7  -5    13861.88    15631.57    462.73 o
  -7   7  -5    15790.92    16671.38    418.75 o
  -5   7  -5    30463.54    35275.06    851.01 o
  -3   7  -5    22365.73    19261.74    476.96 o
   7   7  -5    18458.20    21263.02    551.47 o
   9   7  -5     6224.95     6301.81    156.58 o
  11   7  -5     7796.19     8625.80    277.52 o
  13   7  -5     2843.47     2685.45     87.86 o
  15   7  -5     6494.81     6926.42    172.25 o
  17   7  -5     6344.17     6977.51    208.35 o
  19   7  -5     5451.61     6324.66    268.99 o
  21   7  -5     2563.35     2855.05    148.49 o
  23   7  -5     2280.11     2093.40    197.87 o
 -20   8  -5       57.14       31.38     35.86 o
 -18   8  -5      334.30      300.48     53.82 o
 -16   8  -5      318.13      248.90     31.39 o
 -14   8  -5     1617.30     1541.66     62.92 o
 -12   8  -5      601.29      630.45     24.68 o
 -10   8  -5      190.69      130.04     20.18 o
  -8   8  -5      181.86      121.07     22.42 o
  -6   8  -5     2182.69     1899.78     65.28 o
  -4   8  -5     2829.26     2481.81     78.89 o
  -2   8  -5      607.49      397.20     47.12 o
   0   8  -5     1172.94     1161.55     53.92 o
   2   8  -5      507.16      558.65     49.36 o
   4   8  -5      562.78      810.01     78.53 o
   6   8  -5     1502.87     1485.92     65.19 o
   8   8  -5      391.72      435.13     35.89 o
  10   8  -5      189.66      136.76     78.47 o
  12   8  -5      226.10      161.43     65.02 o
  14   8  -5      752.30      760.75     62.83 o
  16   8  -5      929.51      920.30     65.09 o
  18   8  -5      249.79      262.32     53.81 o
  20   8  -5       77.57       44.83     49.31 o
 -19   9  -5     1211.49     1219.13     76.34 o
 -17   9  -5     1641.00     1388.53     71.90 o
 -15   9  -5     2974.30     3046.65    123.85 o
 -13   9  -5     2922.93     2348.86     83.32 o
 -11   9  -5     4167.93     4060.77    119.63 o
  -9   9  -5     5129.74     4670.33    124.39 o
  -7   9  -5     5924.29     5446.50    145.00 o
  -5   9  -5     8403.14     7308.12    182.13 o
  -3   9  -5    12763.80    11061.76    305.36 o
  -1   9  -5    10079.17     9025.79    251.35 o
   1   9  -5    10316.58    11949.54    340.63 o
   3   9  -5    12474.18    14270.31    564.57 o
   5   9  -5    13964.14    15375.70    430.17 o
   7   9  -5    12338.42    13316.10    348.43 o
   9   9  -5    11237.13    12065.39    349.82 o
  11   9  -5     7260.96     7042.26    381.28 o
  13   9  -5     6832.20     7219.86    385.36 o
  15   9  -5     6219.38     6449.05    237.68 o
  17   9  -5     3991.51     4442.42    193.93 o
  19   9  -5     3554.52     3501.21    175.74 o
 -18  10  -5      718.80      818.89    100.96 o
 -16  10  -5     2072.92     1964.91    139.39 o
 -14  10  -5     2850.87     2737.39     83.29 o
 -12  10  -5     3611.28     3467.03     90.17 o
 -10  10  -5     1687.78     1411.44     58.44 o
  -8  10  -5     2944.84     2313.37     67.58 o
  -6  10  -5     4448.63     3537.24     94.87 o
  -4  10  -5     8743.22     8945.86    352.83 o
  -2  10  -5     8344.13     7569.44    175.19 o
   0  10  -5     7494.98     6770.25    172.66 o
   4  10  -5    10577.51    12878.70    367.70 o
   6  10  -5    13610.58    16487.35    477.36 o
  10  10  -5     3979.73     4717.84    282.03 o
  12  10  -5     5003.87     5400.23    309.55 o
  16  10  -5     4446.62     5334.03    333.94 o
  18  10  -5     3054.94     3307.09    258.89 o
 -15  11  -5      534.45      464.30     40.37 o
 -13  11  -5      129.22      156.92     22.42 o
 -11  11  -5      300.11      280.28     26.91 o
  -9  11  -5      295.48      266.83     33.63 o
  -7  11  -5      288.56      181.62     42.60 o
  -5  11  -5      207.84      186.09     31.39 o
  -3  11  -5      469.41      383.55     31.40 o
  -1  11  -5      756.10      899.90     49.37 o
   1  11  -5       75.80      123.28     38.11 o
   3  11  -5      212.10      291.46     40.36 o
   5  11  -5       26.47      -17.93     35.86 o
   7  11  -5      136.95      109.84     60.53 o
   9  11  -5       42.38       58.28     65.00 o
  11  11  -5       93.61       69.49     67.25 o
  13  11  -5      193.82      114.34     65.01 o
  15  11  -5       79.08       96.38    103.11 o
  17  11  -5       50.11      103.10     78.45 o
 -14  12  -5     3826.37     3409.64    135.21 o
 -12  12  -5     3404.31     3619.78    108.12 o
 -10  12  -5     3135.92     3375.58    119.35 o
  -8  12  -5     2958.93     2699.58     85.56 o
  -6  12  -5     6225.14     5904.90    172.01 o
  -4  12  -5     5995.28     6317.70    208.18 o
  -2  12  -5     4883.96     5084.94    182.98 o
   0  12  -5     2438.96     3107.43    130.51 o
   2  12  -5     3003.24     3788.15    220.71 o
   4  12  -5     4261.44     4813.41    286.59 o
   6  12  -5     4062.89     4549.81    281.97 o
   8  12  -5     3217.35     3649.08    256.79 o
  10  12  -5     1357.60     1457.58    132.51 o
  12  12  -5     1022.35     1003.36    109.99 o
 -11  13  -5     1260.07     1248.38     51.64 o
  -9  13  -5     1373.63     1300.29     56.14 o
  -7  13  -5      953.40      873.08     53.87 o
  -5  13  -5     2030.95     1960.38     80.93 o
  -3  13  -5     1160.66     1582.87     89.81 o
  -1  13  -5      993.80      942.76     98.76 o
   1  13  -5      856.00      843.81     92.01 o
   3  13  -5     1259.58     1331.62    105.54 o
   5  13  -5      716.82      738.17     87.50 o
   7  13  -5      523.85      497.94     78.50 o
   9  13  -5      226.76      168.15     89.68 o
  11  13  -5      458.21      421.63     82.98 o
  -6  14  -5      494.99      403.71     40.37 o
  -4  14  -5      835.53      605.87     60.59 o
  -2  14  -5      773.28      648.45     58.34 o
   0  14  -5      630.20      466.60     83.00 o
   2  14  -5      408.53      453.00     69.52 o
   4  14  -5      789.80      928.93     96.48 o
   2   0  -4    86671.09    93654.02   2130.76 o
   4   0  -4    49756.86    54136.57   1209.70 o
   6   0  -4    68289.90    79515.13   1463.69 o
   8   0  -4    23308.20    25029.72    592.58 o
  10   0  -4    79072.53    90688.62   1675.63 o
  12   0  -4    42572.45    50252.70    953.90 o
  14   0  -4    21595.88    24625.46    620.34 o
  18   0  -4     7910.81     7046.04    184.28 o
  20   0  -4    18834.38    19613.04    581.14 o
  22   0  -4     8663.68     9024.95    247.79 o
  24   0  -4     3121.70     2902.96    103.60 o
  26   0  -4     1123.73      972.05     53.88 o
 -25   1  -4       69.95       80.69     26.90 o
 -23   1  -4      176.68      150.20     26.90 o
 -21   1  -4      107.21       94.15     26.90 o
 -19   1  -4      531.34      390.34     33.65 o
 -17   1  -4     1407.65     1388.86     58.43 o
 -15   1  -4     4941.20     4732.90    126.81 o
 -13   1  -4     3313.35     3197.87     72.27 o
 -11   1  -4     3682.54     3553.99     76.92 o
  -9   1  -4    11188.21    10893.17    233.44 o
  -7   1  -4     3006.53     3099.40     65.61 o
  -5   1  -4    10219.99    11043.06    190.20 o
  -3   1  -4     8701.44     9432.59    164.27 o
  -1   1  -4    22042.18    25138.74    590.33 o
   1   1  -4    35123.33    39650.33    745.73 o
   3   1  -4    16774.06    18674.21    442.98 o
   5   1  -4     6755.94     6921.06    176.70 o
   7   1  -4    15964.94    17932.62    433.30 o
   9   1  -4     7671.54     8479.63    222.24 o
  11   1  -4     9796.71    10651.82    287.33 o
  13   1  -4     5750.05     4062.12    168.12 o
  15   1  -4     2245.50     2195.85     83.33 o
  17   1  -4      518.99      585.56     44.87 o
  19   1  -4     2537.43     2814.60     92.32 o
  21   1  -4     1534.83     1435.90     51.68 o
  23   1  -4      416.69      352.10     40.37 o
  25   1  -4      276.05      217.49     35.87 o
 -24   2  -4     1423.13     1639.62     65.14 o
 -22   2  -4     3739.76     4067.47    105.97 o
 -20   2  -4    10526.09    10850.91    244.12 o
 -18   2  -4     8973.24     9071.69    236.93 o
 -16   2  -4     5271.03     5593.99    330.66 o
 -14   2  -4     2604.30     2398.17     69.87 o
 -12   2  -4    10866.36    11383.40    312.63 o
 -10   2  -4    25762.98    26402.74    544.58 o
  -8   2  -4    15992.47    16584.65    417.08 o
  -6   2  -4    10451.91    10516.87    187.51 o
  -4   2  -4     3931.89     3866.41     84.05 o
  -2   2  -4     3890.37     4842.07    195.50 o
   0   2  -4    27624.27    31833.16    729.81 o
   2   2  -4    34214.91    38957.64    891.97 o
   4   2  -4    25446.72    29515.26    689.40 o
   6   2  -4     7494.69     8292.82    330.61 o
   8   2  -4    16301.08    17410.77    629.36 o
  10   2  -4    19111.31    19776.51    701.76 o
  12   2  -4    15138.97    14321.88    376.40 o
  14   2  -4    11883.94    13953.82    374.95 o
  16   2  -4     3501.30     3846.47    101.58 o
  18   2  -4     7606.89     8193.26    211.42 o
  20   2  -4     7770.47     7980.57    265.79 o
  22   2  -4     4656.13     5027.07    151.31 o
  24   2  -4     2355.70     2310.10     78.73 o
  26   2  -4     1193.46     1216.86     71.84 o
 -25   3  -4     2094.28     2063.74     85.43 o
 -23   3  -4     4449.44     4280.79    137.65 o
 -21   3  -4     6028.60     5719.50    203.70 o
 -19   3  -4    12480.35    12434.34    318.30 o
 -17   3  -4    12064.64    12932.80    607.34 o
 -15   3  -4    10805.27    12298.67    371.02 o
 -13   3  -4    14593.32    16509.31    437.13 o
 -11   3  -4    29147.80    29965.89    723.22 o
  -9   3  -4    28719.94    31808.30    762.84 o
  -7   3  -4    42710.27    43346.57    741.27 o
  -5   3  -4    25028.27    27163.96    547.48 o
  -3   3  -4    42904.41    42659.32    681.98 o
  -1   3  -4    27892.12    27695.94    534.22 o
   1   3  -4    59450.88    71450.30   2280.13 o
   3   3  -4    50644.83    61073.41   1383.78 o
   5   3  -4    35231.82    41142.10    779.78 o
   7   3  -4    24278.46    25803.10    609.22 o
   9   3  -4    28384.55    32921.01   1045.65 o
  11   3  -4    28200.37    26928.39    976.86 o
  13   3  -4    18871.36    19263.38    502.26 o
  17   3  -4    18658.99    19210.75    352.79 o
  19   3  -4    13102.39    13942.32    435.77 o
  21   3  -4     9379.49     9011.91    198.04 o
  23   3  -4     5018.39     5010.27    146.83 o
  25   3  -4     3750.19     3865.13    121.70 o
 -24   4  -4      476.92      390.25     35.88 o
 -22   4  -4       60.09       15.69     42.59 o
 -20   4  -4      617.37      628.18     44.87 o
 -18   4  -4      433.70      397.00     40.37 o
 -16   4  -4     1973.87     1826.74     78.74 o
 -14   4  -4      607.25      368.02     31.42 o
 -12   4  -4      169.73      105.38     24.66 o
 -10   4  -4     1488.55     1435.05     51.73 o
  -8   4  -4     1019.97      795.52     38.20 o
  -6   4  -4     8814.07     7918.95    153.88 o
  -4   4  -4     1648.41     2031.64     42.80 o
  -2   4  -4     3369.18     3291.08     77.01 o
   0   4  -4     3598.07     3631.93     81.62 o
   2   4  -4     2431.53     2694.49    115.19 o
   4   4  -4     3078.87     2975.04     74.66 o
   6   4  -4     4807.67     4758.25    131.79 o
   8   4  -4      287.35      282.61     22.43 o
  10   4  -4      107.37       98.64     22.42 o
  12   4  -4      962.71     1107.36     65.14 o
  14   4  -4     1231.80     1494.29     67.41 o
  16   4  -4     2822.72     3069.41     76.62 o
  18   4  -4     2422.72     2449.21     65.28 o
  20   4  -4       64.44       38.10     38.10 o
  22   4  -4        9.54       26.89     26.89 o
  24   4  -4      509.66      549.52     38.13 o
 -23   5  -4     1059.59      996.68     60.61 o
 -21   5  -4     4212.86     4252.89    142.14 o
 -19   5  -4     6187.66     6125.47    165.31 o
 -17   5  -4     6739.20     6589.21    183.73 o
 -15   5  -4     6644.10     6666.15    208.81 o
 -13   5  -4    11988.47    11241.80    261.76 o
 -11   5  -4    18223.32    19791.40    542.96 o
  -9   5  -4    27125.21    30306.58    507.41 o
  -7   5  -4    26523.25    27763.70    544.62 o
  -5   5  -4    23302.74    25516.10    604.30 o
  -3   5  -4    19316.97    18454.59    488.82 o
   1   5  -4    40014.76    45556.72   1504.61 o
   3   5  -4    23317.74    26535.70    515.63 o
   5   5  -4    12443.65    12925.01    264.15 o
   7   5  -4    19840.87    21682.13    525.10 o
   9   5  -4    19485.80    21040.99    546.55 o
  11   5  -4    18101.42    19608.48    513.01 o
  13   5  -4    10545.95    12470.77    339.03 o
  15   5  -4     3105.92     3053.12    108.23 o
  17   5  -4     3505.59     3805.22    103.76 o
  19   5  -4     4544.95     4930.73    149.07 o
  21   5  -4     4936.15     5507.61    137.80 o
  23   5  -4     1761.74     1721.39     80.90 o
  25   5  -4      985.56      924.70     62.84 o
 -24   6  -4     1560.73     1385.93     69.63 o
 -22   6  -4     1303.67     1280.01     67.37 o
 -20   6  -4     1460.07     1352.35     60.65 o
 -18   6  -4     2968.30     2860.60     96.85 o
 -16   6  -4     7956.27     7948.91    206.85 o
 -14   6  -4    12049.52    12259.72    366.78 o
 -12   6  -4     7611.38     6750.12    211.65 o
 -10   6  -4    11768.98    12333.57    218.31 o
  -8   6  -4     8002.99     7621.12    221.40 o
  -6   6  -4    11712.02    10650.08    225.86 o
  -4   6  -4    28407.01    30545.47   1031.62 o
  -2   6  -4    31544.35    27381.24    644.04 o
   0   6  -4    16394.37    17960.50    691.96 o
   2   6  -4    10718.09    12116.18    437.82 o
   4   6  -4    16614.40    18108.35    369.08 o
   6   6  -4    22220.24    24896.97    496.05 o
   8   6  -4    17302.09    18404.39    470.89 o
  10   6  -4     8982.04    10118.40    223.99 o
  12   6  -4     5390.11     5443.67    174.51 o
  14   6  -4     6028.69     6829.74    222.22 o
  16   6  -4     8419.10     9509.73    182.05 o
  18   6  -4     3406.82     3812.11    101.45 o
  20   6  -4     1984.52     2214.71     56.21 o
  22   6  -4     1299.39     1408.05     51.65 o
  24   6  -4     1081.54     1239.10     83.06 o
 -23   7  -4       36.94      -13.45     29.14 o
 -21   7  -4      871.82      969.48     56.10 o
 -19   7  -4     1437.60     1379.26     58.41 o
 -17   7  -4      605.91      607.99     38.14 o
 -15   7  -4      214.46      230.93     40.36 o
 -13   7  -4      191.67      116.58     47.08 o
 -11   7  -4     1415.94     1703.64     69.67 o
  -9   7  -4     2389.46     2480.01     87.85 o
  -7   7  -4     3764.46     4178.57    122.03 o
  -5   7  -4      118.79      206.25     31.39 o
  -3   7  -4       76.30       49.32     26.90 o
  -1   7  -4     2457.05     2283.93     60.87 o
   1   7  -4     4242.36     4318.18    133.60 o
   7   7  -4      586.01      765.26     83.03 o
   9   7  -4     3332.68     3024.69    160.26 o
  11   7  -4     3404.75     3170.69     99.30 o
  13   7  -4     3293.96     3610.87    187.20 o
  15   7  -4      226.67      121.07     87.44 o
  17   7  -4      518.87      450.88     53.84 o
  19   7  -4     1133.07     1187.78     83.08 o
  21   7  -4     1002.52     1059.48     80.81 o
  23   7  -4      360.59      401.39     53.82 o
 -22   8  -4     2088.63     1931.00    116.89 o
 -20   8  -4     2688.17     2668.86    108.01 o
 -18   8  -4     4771.30     5279.50    185.17 o
 -16   8  -4     7582.14     7847.60    274.60 o
 -14   8  -4     6041.99     6427.73    203.84 o
 -12   8  -4     8791.28     9451.02    266.45 o
 -10   8  -4     7466.97     7804.89    186.43 o
  -8   8  -4    11300.26    11884.79    309.44 o
  -6   8  -4    15668.13    15256.31    393.44 o
  -4   8  -4    12998.23    11840.26    315.65 o
  -2   8  -4    16416.30    15231.60    410.97 o
   0   8  -4    14625.23    12471.63    300.80 o
   2   8  -4    14391.30    15250.21    393.11 o
   4   8  -4    13424.24    14886.53    555.88 o
   6   8  -4    19118.86    22701.03    757.63 o
   8   8  -4    19652.15    23612.88    601.22 o
  10   8  -4    10456.28    12068.44    322.47 o
  12   8  -4    11916.27    12870.11    581.88 o
  14   8  -4     8519.84    10087.70    329.89 o
  16   8  -4     8888.10     9956.72    323.02 o
  18   8  -4     6916.47     7099.68    278.73 o
  20   8  -4     3356.36     3919.77    177.97 o
  22   8  -4     2035.14     2558.10    130.38 o
 -21   9  -4      460.11      376.77     60.55 o
 -19   9  -4      187.24      130.03     31.39 o
 -17   9  -4     1076.44      933.92     49.39 o
 -15   9  -4     3215.59     3079.88     87.87 o
 -13   9  -4     2579.21     2415.46     63.03 o
 -11   9  -4     1212.56     1327.44    116.80 o
  -9   9  -4     1561.23     1548.70     44.95 o
  -7   9  -4     3857.53     4360.09    144.51 o
  -5   9  -4     6930.95     6148.36    147.69 o
  -3   9  -4     6143.47     6508.20    288.19 o
  -1   9  -4     3147.71     3090.44     94.74 o
   1   9  -4     1284.76     1624.71     92.13 o
   3   9  -4     6638.23     7587.30    213.53 o
   5   9  -4     6770.38     7655.50    315.76 o
   7   9  -4     3048.45     3323.26    108.22 o
   9   9  -4     3232.04     3032.85    180.39 o
  11   9  -4      670.68      623.82     78.54 o
  13   9  -4     1931.73     1747.28    123.68 o
  15   9  -4     3186.14     2841.14    189.26 o
  19   9  -4      684.96      623.71     69.55 o
  21   9  -4      423.94      385.73     56.06 o
 -18  10  -4     1085.88     1001.19     62.85 o
 -16  10  -4     1005.04      884.41     49.38 o
 -14  10  -4     2084.52     1886.67     58.47 o
 -12  10  -4     1840.26     1719.79     53.95 o
 -10  10  -4     2567.53     2528.08     76.54 o
  -8  10  -4     2641.48     2650.39     99.08 o
  -6  10  -4     3835.94     3794.11    126.40 o
  -4  10  -4     4791.76     4538.70    149.25 o
  -2  10  -4     4861.82     4309.17    192.27 o
   0  10  -4     4856.92     4603.45    142.51 o
   2  10  -4     2327.90     2633.94     94.55 o
   4  10  -4     1912.05     2267.34     85.48 o
   6  10  -4     3432.85     3764.45    205.25 o
   8  10  -4     3608.64     3647.69    207.54 o
  10  10  -4     3762.44     4008.87    221.09 o
  12  10  -4     1198.97     1091.44    103.30 o
  14  10  -4     1224.48      981.36    112.28 o
  16  10  -4     1604.20     1660.41    159.52 o
  18  10  -4     1246.33     1297.84    132.48 o
  20  10  -4      661.70      679.73     98.71 o
 -17  11  -4     2387.29     1965.64    112.45 o
 -15  11  -4     4157.39     4179.03    119.53 o
 -13  11  -4     5893.38     6272.08    196.78 o
 -11  11  -4     3590.53     3881.78    133.00 o
  -9  11  -4     3704.20     4007.24    112.75 o
  -7  11  -4     5738.84     5959.04    162.95 o
  -5  11  -4    11432.96    13493.09    498.30 o
  -3  11  -4    10589.95    11199.08    449.79 o
  -1  11  -4     6164.98     5891.50    140.49 o
   1  11  -4     5768.42     5991.62    289.84 o
   5  11  -4     9236.66     9868.47    457.78 o
   7  11  -4     7197.37     7088.32    378.92 o
   9  11  -4     5151.89     5224.31    287.10 o
  11  11  -4     3907.57     4488.49    252.62 o
  13  11  -4     3184.13     3117.46    198.22 o
  15  11  -4     4889.05     5337.77    349.98 o
  17  11  -4     3744.23     3747.72    283.95 o
 -14  12  -4      180.50      116.57     20.18 o
 -12  12  -4      185.51      168.14     20.18 o
 -10  12  -4      167.33       87.43     17.93 o
  -8  12  -4      120.39      116.57     26.90 o
  -6  12  -4      324.48      257.88     29.15 o
  -4  12  -4      296.20      271.32     29.15 o
  -2  12  -4       69.89       73.97     20.17 o
   0  12  -4       61.48        0.00     29.14 o
   2  12  -4      139.11       94.15     53.80 o
   4  12  -4      410.01      531.53     78.50 o
   6  12  -4      272.96      275.79     78.48 o
   8  12  -4      212.74      289.21     76.23 o
  10  12  -4       76.27       42.59     58.28 o
  12  12  -4      361.81      435.04     74.00 o
  16  12  -4      139.35      174.85     76.22 o
 -13  13  -4     1422.03     1471.00     71.87 o
 -11  13  -4     1512.99     1743.07     89.85 o
  -9  13  -4     1580.25     1482.73     58.41 o
  -7  13  -4     2184.32     2053.11     69.71 o
  -5  13  -4     3841.41     3925.40    139.79 o
  -3  13  -4     4282.39     4095.35    128.61 o
  -1  13  -4     3304.76     3622.84    216.29 o
   3  13  -4     2679.36     3139.79    180.06 o
   5  13  -4     3798.13     4581.32    281.82 o
   7  13  -4     4026.65     4463.01    281.90 o
   9  13  -4     2474.18     2519.60    191.22 o
  11  13  -4     1219.27     1369.62    134.72 o
  13  13  -4     1439.53     1271.18    152.72 o
  -8  14  -4     1964.93     1921.72     56.19 o
  -6  14  -4     2528.08     2204.60     78.74 o
  -4  14  -4     2608.05     2425.46     81.00 o
  -2  14  -4     3441.78     3349.98    148.69 o
   0  14  -4     1701.21     1451.55     71.90 o
   4  14  -4     2959.58     3799.98    240.88 o
   6  14  -4     2999.77     3232.73    225.12 o
  10  14  -4     1406.48     1542.83    154.96 o
  -3  15  -4       95.51       85.18     42.59 o
  -1  15  -4       70.03       82.93     29.14 o
   1  15  -4       90.09       49.31     62.76 o
   3  15  -4      156.03      103.12     44.83 o
 -25   1  -3     1662.28     1599.76     62.91 o
 -23   1  -3     3112.52     3047.58    101.36 o
 -21   1  -3     9504.73     9484.93    257.40 o
 -19   1  -3    13585.33    14389.45    310.17 o
 -17   1  -3    12770.65    12758.84    291.96 o
 -15   1  -3     8170.59     8308.62    193.97 o
 -13   1  -3    13807.47    13696.88    563.08 o
 -11   1  -3    53475.08    55637.95   1060.57 o
  -9   1  -3    57974.51    60889.19   1159.49 o
  -7   1  -3    40416.79    43071.18    852.14 o
  -5   1  -3    28055.53    28905.71    428.57 o
  -3   1  -3    48357.02    52928.26    842.37 o
  -1   1  -3   101392.77   106305.47   1940.23 o
   1   1  -3   115094.34   129750.05   2373.96 o
   3   1  -3    53143.13    60268.86   1353.55 o
   5   1  -3    11838.01    13908.00    338.93 o
   7   1  -3    35248.48    39696.70    739.19 o
   9   1  -3    65592.50    72907.16   1639.12 o
  11   1  -3    52641.66    56917.14   1300.50 o
  13   1  -3    26676.59    29332.17    700.21 o
  15   1  -3    12497.13    11941.21    336.50 o
  17   1  -3     9798.84    10692.15    249.24 o
  19   1  -3    10486.29    11261.62    274.28 o
  21   1  -3    10260.85     9479.44    250.96 o
  23   1  -3     7260.77     7569.93    269.87 o
  25   1  -3     2351.97     2292.06     96.72 o
  27   1  -3     1799.58     1631.37     71.91 o
 -26   2  -3     2263.45     2399.31     85.45 o
 -24   2  -3     2272.46     2282.86     80.97 o
 -22   2  -3     3232.26     3918.33    241.09 o
 -20   2  -3     7818.75     8539.17    179.51 o
 -18   2  -3     6294.77     6823.05    210.95 o
 -16   2  -3     4673.70     4653.13    124.48 o
 -14   2  -3     7303.31     6599.82    198.27 o
 -12   2  -3    13523.85    13311.63    357.02 o
 -10   2  -3    27279.12    27305.22    653.74 o
  -8   2  -3    16400.95    17423.90    434.06 o
  -6   2  -3    38799.14    38759.99    763.64 o
  -4   2  -3    18444.56    19069.59    320.40 o
  -2   2  -3    53806.78    54304.51   1000.87 o
   0   2  -3    30751.72    38472.64   1237.35 o
   4   2  -3    30076.47    34428.30    784.92 o
   6   2  -3    13620.95    13579.44    487.67 o
   8   2  -3    39967.64    45853.96   1048.74 o
  10   2  -3    30295.33    29951.26    723.51 o
  12   2  -3    22617.57    23186.00    552.73 o
  14   2  -3    15152.08    13736.72    299.38 o
  16   2  -3    10173.20    10776.30    242.73 o
  18   2  -3     6227.51     5054.39    133.85 o
  20   2  -3     5428.57     5735.01    147.11 o
  22   2  -3     4130.51     4403.00    137.66 o
  24   2  -3     2781.99     2885.84     94.54 o
  26   2  -3     1672.24     1312.12     76.39 o
 -25   3  -3       46.80       51.55     29.14 o
 -23   3  -3      275.86      201.80     29.15 o
 -21   3  -3     1187.92     1127.35     58.39 o
 -19   3  -3     2966.25     2834.67     92.39 o
 -17   3  -3     1847.37     1747.77     76.48 o
 -15   3  -3      889.59     1080.09     51.65 o
 -13   3  -3     1318.57     1315.21     53.96 o
 -11   3  -3     5951.74     5933.76    170.71 o
  -9   3  -3    16052.21    15844.91    328.25 o
  -7   3  -3    15576.45    16882.26    418.88 o
  -5   3  -3      683.16      687.52     31.46 o
  -3   3  -3    13030.36    13178.28    207.27 o
  -1   3  -3    31981.52    29532.75    679.70 o
   1   3  -3    20351.71    22344.65    524.44 o
   3   3  -3     4168.17     4318.70     95.72 o
   5   3  -3      560.56      550.25     26.95 o
   7   3  -3      443.60      808.04     53.87 o
   9   3  -3     8392.33     8550.78    225.14 o
  11   3  -3     9410.35     8197.75    227.46 o
  13   3  -3     2124.23     2052.28     72.09 o
  15   3  -3      110.09       80.70     33.63 o
  17   3  -3      568.62      563.19     33.66 o
  19   3  -3     1326.28     1305.35     47.18 o
  21   3  -3     2460.20     2331.74     69.77 o
  23   3  -3     1005.13     1093.24     51.63 o
  25   3  -3       76.58       56.04     24.66 o
 -26   4  -3     1927.49     2013.69     76.41 o
 -24   4  -3     2306.25     2482.96    114.70 o
 -22   4  -3     5362.50     5264.81    221.53 o
 -20   4  -3     9805.39    10252.46    280.30 o
 -18   4  -3    14158.84    15279.10    671.41 o
 -16   4  -3    16983.11    16184.38    375.25 o
 -14   4  -3    15402.67    15805.10    421.41 o
 -12   4  -3    24234.51    25075.91    648.74 o
 -10   4  -3    41035.98    41476.39   1591.73 o
  -8   4  -3    47448.49    49549.34   1177.03 o
  -6   4  -3    29862.94    30966.88   1080.89 o
  -4   4  -3    39578.96    41964.87    981.63 o
  -2   4  -3    40370.21    39463.96    768.25 o
   0   4  -3    74875.98    73288.30   1648.38 o
   2   4  -3    55852.76    64634.62   1466.18 o
   4   4  -3    34866.48    40550.65    760.48 o
   6   4  -3    31728.79    37531.68    699.27 o
   8   4  -3    35400.06    40245.88    759.50 o
  10   4  -3    44447.11    42871.23   1040.65 o
  12   4  -3    26259.21    26517.66    645.26 o
  14   4  -3    13082.12    13032.26    272.08 o
  16   4  -3     7905.92     7095.81    175.35 o
  18   4  -3     8438.64     8560.34    209.46 o
  20   4  -3    12063.05    12406.62    308.91 o
  22   4  -3     5304.63     5916.10    146.94 o
  24   4  -3     3145.36     3101.09    148.64 o
  26   4  -3     1776.34     1584.14     69.66 o
 -25   5  -3     1433.56     1237.48     56.15 o
 -23   5  -3     1192.90     1010.39     58.38 o
 -21   5  -3      740.62      569.95     42.63 o
 -19   5  -3     1770.71     1560.19     65.20 o
 -17   5  -3     3163.12     2964.57     92.43 o
 -15   5  -3    10229.25    10677.87    290.45 o
 -13   5  -3     7231.77     7621.16    220.80 o
 -11   5  -3     4837.89     5605.79    160.94 o
  -9   5  -3     4213.89     4540.00    131.40 o
  -7   5  -3    37149.07    30600.53   1037.18 o
  -5   5  -3    39250.47    40863.73    962.14 o
  -3   5  -3     9883.51     9061.22    233.41 o
  -1   5  -3    13186.95    11857.45    285.10 o
   3   5  -3     6787.01     6450.49    139.68 o
   5   5  -3    18831.43    21777.39    421.35 o
   7   5  -3    11443.38    12038.66    305.36 o
   9   5  -3     7614.18     8016.17    214.86 o
  11   5  -3      936.30      968.15     33.69 o
  13   5  -3     4562.48     4305.90    126.78 o
  15   5  -3     3381.49     3154.91     81.24 o
  17   5  -3     3460.07     3406.45     97.00 o
  19   5  -3     1803.37     1627.81     78.69 o
  21   5  -3      388.93      370.04     26.91 o
  23   5  -3      507.35      594.39     33.64 o
  25   5  -3      752.47      738.18     42.63 o
 -24   6  -3      767.46      735.94     49.36 o
 -22   6  -3     1128.18     1180.93     96.54 o
 -20   6  -3     3000.80     3074.29    108.11 o
 -18   6  -3     2826.97     2849.11     90.09 o
 -16   6  -3     1783.42     2019.30     85.45 o
 -14   6  -3     1213.81     1390.68     62.91 o
 -12   6  -3     4663.38     4615.53    113.18 o
 -10   6  -3    11296.38    11971.88    243.71 o
  -8   6  -3     6152.23     5867.99    147.89 o
  -6   6  -3     1157.02      512.56     29.23 o
  -4   6  -3     4743.67     5182.07    233.90 o
  -2   6  -3     6795.02     5685.38    125.68 o
   0   6  -3    28986.29    24865.39    584.58 o
   2   6  -3    11065.19    11033.93    282.15 o
   4   6  -3    16793.00    19667.56    476.15 o
   6   6  -3     5707.73     6255.24    161.56 o
   8   6  -3     6904.64     7122.95    182.41 o
  10   6  -3    18678.92    20733.29    535.40 o
  12   6  -3    12823.82    14009.49    382.37 o
  14   6  -3     5589.34     5383.23    183.60 o
  16   6  -3     5283.01     4434.40    183.35 o
  18   6  -3     5673.31     5407.95    156.19 o
  20   6  -3     4100.43     3942.08    119.59 o
  22   6  -3     2633.48     2381.00     94.52 o
  24   6  -3     1481.66     1442.03     71.88 o
 -23   7  -3     3073.27     2843.46    148.59 o
 -21   7  -3     2524.26     2256.73     94.50 o
 -19   7  -3     3116.18     2827.07     99.12 o
 -17   7  -3     4712.47     4238.87    117.50 o
 -15   7  -3     7267.37     7029.28    163.52 o
 -13   7  -3    11161.14    11660.88    251.90 o
 -11   7  -3     6491.63     6855.71    147.65 o
  -9   7  -3    13547.47    13973.75    339.30 o
  -7   7  -3    15953.40    16329.39    392.84 o
  -5   7  -3    22497.43    23134.23    817.78 o
  -3   7  -3    23402.06    23055.93    811.56 o
  -1   7  -3    14221.06    12709.20    253.30 o
   1   7  -3    20151.64    22323.11    549.35 o
   3   7  -3    29096.38    32922.47    759.99 o
   7   7  -3    23449.47    24364.84    586.31 o
   9   7  -3    18945.54    20192.11    523.20 o
  11   7  -3    14773.76    14891.29    603.14 o
  13   7  -3    11759.36    12625.36    369.24 o
  15   7  -3    16956.96    18851.02    554.78 o
  17   7  -3    10955.07    12003.46    301.51 o
  19   7  -3     7405.70     7817.89    208.72 o
  21   7  -3     3128.09     2873.83    108.11 o
  23   7  -3     2317.64     2404.13    101.20 o
 -22   8  -3       91.28      -44.83     49.31 o
 -20   8  -3      136.63      195.03     29.14 o
 -18   8  -3       40.00       29.14     24.65 o
 -16   8  -3      203.61      145.73     20.18 o
 -14   8  -3      508.25      480.06     51.60 o
 -12   8  -3      417.83      300.56     20.19 o
 -10   8  -3      801.73      888.96     29.18 o
  -8   8  -3      597.84      691.17     38.15 o
  -6   8  -3     2007.49     1557.87     85.55 o
  -4   8  -3     2261.72     1933.02     90.12 o
  -2   8  -3      303.26      253.44     24.67 o
   0   8  -3      443.25      457.69     22.44 o
   2   8  -3       53.56       49.31     29.14 o
   4   8  -3     2816.36     3007.12    128.59 o
   8   8  -3      644.56      590.26     67.33 o
  10   8  -3      132.94       35.87     69.50 o
  14   8  -3     1685.47     1548.99     98.92 o
  16   8  -3     1808.14     1800.86     94.43 o
  18   8  -3      557.99      480.06     51.60 o
  20   8  -3       89.82      132.25     35.86 o
  22   8  -3      221.90      112.10     44.84 o
 -21   9  -3     1442.26     1304.89     92.08 o
 -19   9  -3     2250.46     2185.97    112.45 o
 -17   9  -3     5262.12     5361.04    144.65 o
 -15   9  -3     8501.56     9188.36    238.69 o
 -13   9  -3     6257.66     6560.06    151.82 o
 -11   9  -3     7583.51     8290.75    188.63 o
  -9   9  -3     8532.10     8304.12    195.93 o
  -7   9  -3    14315.65    15606.00    424.21 o
  -5   9  -3    12472.21    13528.72    544.92 o
  -3   9  -3    15703.48    17285.33    639.17 o
   1   9  -3    11867.06    13474.84    501.11 o
   3   9  -3    11305.29    12480.14    323.65 o
   5   9  -3    11195.25    11074.11    435.81 o
   7   9  -3    11373.14    12159.26    515.90 o
  11   9  -3     3136.01     3480.83    175.85 o
  13   9  -3     3706.07     4054.21    234.63 o
  15   9  -3     2920.39     3099.29    216.23 o
  17   9  -3     4535.18     4260.32    277.70 o
  19   9  -3     3755.33     3631.60    259.24 o
  21   9  -3     2068.21     2178.39    173.10 o
 -20  10  -3     1027.98      965.16     78.56 o
 -18  10  -3     1533.34     1338.86     58.41 o
 -16  10  -3     5009.71     5369.45    124.24 o
 -14  10  -3     6913.58     6539.39    154.13 o
 -12  10  -3     5604.76     6175.12    153.87 o
 -10  10  -3     2618.53     2720.08     99.08 o
  -8  10  -3     5957.46     5558.40    122.36 o
  -6  10  -3     8005.75     9277.07    405.03 o
  -2  10  -3     7355.73     8054.49    309.26 o
   0  10  -3     4623.48     6297.41    171.91 o
   2  10  -3     3745.47     5514.04    239.35 o
   4  10  -3     9794.91    10450.60    440.87 o
   6  10  -3    11582.63    12888.82    561.28 o
   8  10  -3     5606.35     6877.90    292.15 o
  10  10  -3     1661.45     1825.33    139.37 o
  12  10  -3     1706.77     1512.81    123.63 o
  14  10  -3     3901.86     4430.34    281.97 o
  16  10  -3     3928.74     3815.90    239.06 o
  18  10  -3     2060.94     1816.61    161.88 o
  20  10  -3     1077.94     1126.87    121.22 o
 -17  11  -3      231.01      152.45     29.15 o
 -15  11  -3       47.78       22.41     17.93 o
 -13  11  -3       68.18       73.97     17.93 o
 -11  11  -3      136.77      121.05     26.90 o
  -9  11  -3      342.17      356.56     26.91 o
  -7  11  -3      279.04      278.05     38.12 o
  -5  11  -3      414.63      349.89     33.64 o
  -3  11  -3       19.82       40.34     35.86 o
  -1  11  -3      462.99      450.87     26.92 o
   1  11  -3      753.30      742.88     69.58 o
   3  11  -3     2453.54     2751.19    146.34 o
   5  11  -3      589.75      655.14     67.31 o
   7  11  -3      656.86      673.15     71.80 o
   9  11  -3      926.74      918.13     83.06 o
  11  11  -3     1357.47     1359.02    130.29 o
  13  11  -3      266.79      372.20     73.99 o
  15  11  -3      353.37      199.58     80.73 o
  17  11  -3      455.67      477.70     85.22 o
  19  11  -3      312.00      269.07     76.24 o
 -16  12  -3     2559.73     2573.52    105.73 o
 -14  12  -3     3159.99     3472.41    130.61 o
 -12  12  -3     2933.57     2877.35     87.81 o
 -10  12  -3     2769.94     2600.10     72.04 o
  -8  12  -3     3418.77     3189.17     85.65 o
  -6  12  -3     6884.14     6654.01    208.58 o
  -4  12  -3     8143.19     8460.01    252.23 o
  -2  12  -3     6884.04     6687.94    315.23 o
   0  12  -3     5553.52     5283.71    144.82 o
   2  12  -3     8702.04    10996.93    466.36 o
   4  12  -3    10096.44    11878.29    531.22 o
   6  12  -3    10072.25    12086.65    558.41 o
   8  12  -3     7056.73     7516.23    385.45 o
  10  12  -3     3766.57     3862.53    248.03 o
  12  12  -3     4479.89     4516.14    327.26 o
  14  12  -3     4863.38     4908.36    334.15 o
  16  12  -3     4597.79     5530.32    324.91 o
 -13  13  -3      688.16      632.66     42.63 o
 -11  13  -3      801.48      875.13     33.66 o
  -9  13  -3      901.13      882.02     33.66 o
  -7  13  -3      643.57      623.69     29.17 o
  -5  13  -3     1022.80     1079.79     89.80 o
  -3  13  -3     1248.89     1203.73     53.90 o
  -1  13  -3     2377.95     2204.92     96.75 o
   1  13  -3     1751.70     1672.24    119.12 o
   5  13  -3     2301.15     2337.24    141.72 o
   7  13  -3     1987.58     1924.52    143.89 o
   9  13  -3     1306.09     1165.55    132.50 o
  11  13  -3     1578.46     1563.62    141.53 o
  13  13  -3     1253.41     1582.98    145.95 o
  15  13  -3     1651.56     1774.76    155.01 o
 -10  14  -3      402.37      414.87     42.61 o
  -8  14  -3      801.04      868.38     33.66 o
  -6  14  -3     2207.27     2327.39    107.94 o
  -4  14  -3     1331.45     1412.59     62.88 o
  -2  14  -3     1444.49     1237.66     60.65 o
   0  14  -3      380.28      264.62     35.88 o
   2  14  -3      651.29      677.53     80.76 o
   6  14  -3     1687.45     1588.59    134.82 o
   8  14  -3      884.41      915.62    109.96 o
  10  14  -3      161.17      170.37     58.29 o
  -5  15  -3     3322.88     3560.40    141.88 o
  -3  15  -3     3199.64     3172.62    126.09 o
  -1  15  -3     2947.92     2941.93    130.55 o
   1  15  -3     2304.49     3170.80    204.64 o
   3  15  -3     1704.17     1819.91    139.30 o
   5  15  -3     2770.06     3040.05    240.77 o
   2   0  -2   103863.68   115240.43   2563.69 o
   4   0  -2    32733.62    29627.56    677.28 o
   6   0  -2    13337.37    11891.89    236.12 o
   8   0  -2    13944.50     9485.21    236.48 o
  10   0  -2    40330.47    32304.29    779.45 o
  12   0  -2    31500.22    26270.02    539.06 o
  14   0  -2    16167.75    12559.42    272.88 o
  16   0  -2     9400.90     7919.33    176.24 o
  18   0  -2    18199.96    14375.07    318.36 o
  20   0  -2    27899.72    29099.75    676.19 o
  22   0  -2     8344.72     8518.75    234.17 o
  24   0  -2     3747.41     3594.08    117.25 o
  26   0  -2     3330.64     3216.58    123.89 o
 -27   1  -2      703.11      632.67     49.36 o
 -25   1  -2     1292.89     1392.32     65.12 o
 -23   1  -2     1392.14     1208.54     44.93 o
 -21   1  -2     3349.09     3510.28     81.16 o
 -19   1  -2     5485.53     5363.15    122.30 o
 -17   1  -2     6004.02     5905.44    127.10 o
 -15   1  -2     5538.67     4910.61    152.11 o
 -13   1  -2     7982.53     8116.35    157.89 o
 -11   1  -2     4249.77     3493.53    113.50 o
  -9   1  -2    13369.32    12617.79    314.27 o
  -7   1  -2    10537.92    10155.01    210.54 o
  -3   1  -2    31307.42    31049.37    585.19 o
  -1   1  -2    23224.93    23456.67    539.83 o
   1   1  -2     2590.88     2331.96     61.67 o
   3   1  -2     3607.05     2320.80     61.92 o
   5   1  -2     6711.67     9155.81    220.43 o
   7   1  -2     5372.55     4944.45    135.31 o
   9   1  -2     2209.13     1791.57     56.48 o
  11   1  -2     4153.81     4047.48    120.31 o
  13   1  -2     2590.89     1992.84     72.22 o
  15   1  -2     2273.89     1960.47     56.34 o
  17   1  -2     3846.43     4155.63    108.47 o
  19   1  -2     6361.57     5953.84    156.56 o
  21   1  -2     1863.43     1929.40     62.96 o
  23   1  -2     1689.79     1692.39     62.93 o
  25   1  -2      569.05      515.94     38.13 o
  27   1  -2      936.38      938.11     49.37 o
 -26   2  -2      508.61      506.90     47.10 o
 -24   2  -2      733.29      928.94     42.63 o
 -22   2  -2     1838.11     2072.84     76.44 o
 -20   2  -2     4967.12     5147.26    126.65 o
 -18   2  -2     4519.25     4459.40    108.55 o
 -16   2  -2     1970.21     1487.84     65.28 o
 -14   2  -2     2961.97     2704.38     88.04 o
 -12   2  -2    26216.90    24507.38    580.37 o
 -10   2  -2    30542.99    28430.78    700.30 o
  -8   2  -2    21037.69    19132.47    385.44 o
  -6   2  -2    18989.35    17872.39    358.13 o
  -4   2  -2     1698.41     1453.70     42.96 o
  -2   2  -2    48399.34    47230.32    898.31 o
   0   2  -2    99236.42   104467.87   2328.78 o
   2   2  -2   100628.94   119929.52   2640.96 o
   4   2  -2    40453.46    41701.44    946.05 o
   6   2  -2    17461.11    17444.37    424.24 o
   8   2  -2    32363.66    31049.59    760.36 o
  10   2  -2    52988.73    58460.34   1327.76 o
  12   2  -2    37123.04    39328.23    909.62 o
  14   2  -2    11089.55    11852.89    324.64 o
  16   2  -2     2250.57     2824.59     96.86 o
  18   2  -2     7247.45     6753.54    166.00 o
  20   2  -2     4290.30     4484.14    131.02 o
  22   2  -2     4174.30     4579.94    146.72 o
  24   2  -2      847.62      926.88     44.88 o
  26   2  -2      357.65      403.63     35.88 o
 -27   3  -2     1989.52     1843.05     87.66 o
 -25   3  -2      978.64      969.64     62.85 o
 -23   3  -2     3055.98     2889.69     87.84 o
 -21   3  -2     3958.35     3518.02     97.03 o
 -19   3  -2     7663.07     7224.46    231.87 o
 -17   3  -2     9366.58     8806.48    214.68 o
 -15   3  -2    11227.69    10303.37    284.86 o
 -13   3  -2    20683.88    19384.08    395.59 o
 -11   3  -2    34286.70    32785.38    636.66 o
  -9   3  -2    44857.57    41930.96    974.31 o
  -7   3  -2    45176.69    42910.54   1058.47 o
  -5   3  -2    30316.55    28838.25    560.38 o
  -3   3  -2   106513.27   103161.03   2355.58 o
  -1   3  -2   153785.08   156734.05   3577.00 o
   1   3  -2    91480.01    99391.27   2232.60 o
   3   3  -2   105001.53   116935.40   2133.93 o
   5   3  -2    37581.61    40514.57    753.57 o
   7   3  -2    57743.25    54209.14   1786.02 o
   9   3  -2    47585.54    49847.38   1160.67 o
  11   3  -2    42843.20    40037.31    963.58 o
  13   3  -2    33543.13    33904.29    664.69 o
  15   3  -2    15289.45    16932.13    350.10 o
  17   3  -2    11531.44    12600.66    279.91 o
  19   3  -2    12432.43    12856.21    366.99 o
  21   3  -2     5940.64     6449.39    172.10 o
  23   3  -2     4273.92     4321.89    135.41 o
  25   3  -2     1463.52     1657.73     60.65 o
  27   3  -2     1273.71     1250.66     58.38 o
 -26   4  -2       84.45       33.62     71.73 o
 -24   4  -2       59.72       85.17     47.07 o
 -22   4  -2      162.80      114.33     24.66 o
 -20   4  -2     1641.61     1436.29     58.44 o
 -18   4  -2      476.22      408.27     31.41 o
 -16   4  -2      805.01      734.10     38.16 o
 -14   4  -2     1968.53     1742.48     54.03 o
 -12   4  -2     2062.10     1953.24     56.32 o
 -10   4  -2     7300.78     8420.41    217.26 o
  -8   4  -2     1119.80     1277.51     38.24 o
  -6   4  -2     1978.57     2139.52     63.19 o
  -4   4  -2    10179.24     9801.45    370.35 o
  -2   4  -2    12911.68    12196.76    427.34 o
   0   4  -2     6797.84     6561.28    170.72 o
   2   4  -2     1016.29     1091.71     40.52 o
   4   4  -2     3300.21     3303.66     74.93 o
   6   4  -2     8243.58     8678.82    212.24 o
   8   4  -2      660.69      790.58     22.46 o
  10   4  -2     2372.29     2089.46     56.41 o
  12   4  -2      193.14      125.57     22.42 o
  14   4  -2      737.04      774.54     33.68 o
  16   4  -2      863.12      859.95     38.17 o
  18   4  -2      405.09      421.68     24.67 o
  20   4  -2     1924.94     1963.31     58.47 o
  22   4  -2      149.08      172.62     24.66 o
  24   4  -2       36.85       35.86     20.17 o
  26   4  -2       14.81        6.72     58.27 o
 -25   5  -2     2422.89     2190.76     98.97 o
 -23   5  -2     2998.68     2992.54    207.16 o
 -21   5  -2     9401.61     9593.88    252.65 o
 -19   5  -2    12000.22    11636.38    292.97 o
 -17   5  -2    11969.87    12633.24    573.09 o
 -15   5  -2     8754.05     8951.86    200.81 o
 -13   5  -2    14111.33    14431.13    386.16 o
 -11   5  -2    28195.28    30005.55    584.21 o
  -9   5  -2    44401.34    47236.45    885.21 o
  -7   5  -2    40859.48    45108.50   1043.97 o
  -5   5  -2    25349.14    27319.10    927.59 o
  -3   5  -2    33451.67    36695.38   1241.54 o
  -1   5  -2    37105.55    32664.29    766.58 o
   1   5  -2    53808.75    57797.96   1868.90 o
   5   5  -2    15789.34    14864.61    353.53 o
   7   5  -2    29184.00    31404.10    742.44 o
   9   5  -2    32789.79    31189.68    751.03 o
  11   5  -2    22837.40    21559.66    539.88 o
  13   5  -2    18375.91    18411.68    462.28 o
  15   5  -2    11659.41    11372.02    314.55 o
  17   5  -2    11972.19    12607.12    286.63 o
  19   5  -2    10873.36    11490.79    267.33 o
  21   5  -2    11040.92    11853.58    392.61 o
  23   5  -2     3829.81     4144.25    114.99 o
  25   5  -2     2569.98     2931.49     96.74 o
 -24   6  -2     2613.79     3021.67    209.24 o
 -22   6  -2     3034.67     2938.76    155.38 o
 -20   6  -2     3972.71     3603.01    216.59 o
 -18   6  -2     6408.30     6419.68    208.55 o
 -16   6  -2    16330.20    16391.84    351.22 o
 -14   6  -2    12796.96    12882.60    276.01 o
 -12   6  -2    14619.32    14225.02    296.16 o
 -10   6  -2     8653.55     8442.90    356.94 o
  -8   6  -2    13032.27    14403.38    363.79 o
  -6   6  -2    27140.09    28761.38    681.53 o
  -4   6  -2    39717.60    42964.27   1455.44 o
  -2   6  -2    26634.44    27991.73    959.38 o
   0   6  -2    10812.88     9973.71    347.68 o
   2   6  -2    17214.87    17981.01    436.72 o
   4   6  -2    34655.52    33917.25   1122.60 o
   6   6  -2    41740.80    43046.22    998.46 o
   8   6  -2    19461.05    20131.53    494.57 o
  10   6  -2     6531.53     6173.28    168.51 o
  12   6  -2     7438.49     7452.02    287.14 o
  14   6  -2    12966.52    12580.45    435.00 o
  16   6  -2    15951.77    14977.36    397.30 o
  18   6  -2     8004.22     8230.20    268.28 o
  20   6  -2     4167.47     4125.80    157.99 o
  22   6  -2     3432.75     3411.72     87.88 o
  24   6  -2     2549.60     2594.02    103.49 o
 -23   7  -2       42.95       80.69     51.55 o
 -21   7  -2      380.77      441.78     53.82 o
 -19   7  -2     1237.34     1298.10     76.36 o
 -17   7  -2      547.18      533.93     31.41 o
 -15   7  -2      476.98      428.46     51.59 o
 -13   7  -2      673.98      682.26     26.93 o
 -11   7  -2     4408.93     4523.22    104.09 o
  -9   7  -2     3523.44     3021.15     74.57 o
  -7   7  -2     4926.98     4843.55    133.85 o
  -5   7  -2     2174.62     1938.48     72.13 o
  -3   7  -2     1540.94     1411.19     83.28 o
  -1   7  -2     4095.02     3291.58     90.68 o
   1   7  -2    19820.86    20402.69    742.09 o
   3   7  -2     1865.66     1892.31     60.82 o
   5   7  -2     1065.66     1254.14     78.66 o
   7   7  -2     1167.89     1110.41     80.92 o
   9   7  -2     6313.15     6409.54    261.57 o
  11   7  -2     5507.90     5425.97    151.98 o
  13   7  -2     1727.87     1837.59     58.48 o
  15   7  -2      695.38      592.47     38.15 o
  17   7  -2      122.51      141.23     29.14 o
  19   7  -2      776.30      794.43     42.64 o
  21   7  -2      681.94      749.38     44.87 o
  23   7  -2      155.95       73.98     38.11 o
 -22   8  -2     1905.47     1982.38    116.88 o
 -20   8  -2     3239.38     3520.86    173.45 o
 -18   8  -2     6179.89     6579.67    147.17 o
 -16   8  -2     9332.17     9024.71    214.11 o
 -14   8  -2     9766.08     9143.27    246.44 o
 -12   8  -2    12545.13    13397.40    282.46 o
 -10   8  -2    13945.20    15453.80    398.97 o
  -8   8  -2    14875.39    15522.43    317.07 o
  -6   8  -2    26788.71    19877.57    699.04 o
  -4   8  -2    28225.24    29839.03    996.79 o
  -2   8  -2    29004.45    29985.34   1033.65 o
   0   8  -2    17150.74    19711.08    661.16 o
   2   8  -2    23642.26    23549.44    803.55 o
   4   8  -2    24110.67    26144.41    888.70 o
   6   8  -2    24169.71    24864.57    901.28 o
  10   8  -2    19481.86    18649.34    706.70 o
  12   8  -2    10357.70    10032.31    471.19 o
  14   8  -2    10161.19    10323.08    479.61 o
  16   8  -2     8372.74     8924.73    277.48 o
  18   8  -2     6617.68     6748.19    222.07 o
  20   8  -2     3244.48     3401.65    146.43 o
  22   8  -2     2654.30     2774.47    184.51 o
  24   8  -2     2089.94     1904.01    125.88 o
 -21   9  -2      302.83      253.37     56.06 o
 -19   9  -2      282.69      221.98     49.33 o
 -17   9  -2     2374.74     2321.94     87.75 o
 -15   9  -2     4598.11     4515.70    101.65 o
 -13   9  -2     2277.33     2036.70     49.51 o
 -11   9  -2     2099.98     2157.97     78.76 o
  -9   9  -2     1683.85     1643.87     44.98 o
  -7   9  -2     5327.10     5101.27    226.62 o
  -5   9  -2    12062.96    10168.55    280.54 o
  -3   9  -2    12375.63    12784.14    432.89 o
  -1   9  -2     4867.16     4704.03    179.01 o
   1   9  -2     3389.59     3520.94    146.80 o
   3   9  -2     7145.90     6830.95    286.90 o
   5   9  -2     7167.52     6912.88    291.36 o
   7   9  -2     8014.26     7443.17    309.94 o
   9   9  -2     3703.64     3849.91    189.67 o
  13   9  -2     3907.11     3295.60    191.87 o
  15   9  -2     3773.31     3812.52    207.55 o
  17   9  -2     3105.77     3090.73    112.64 o
  19   9  -2      534.42      594.42     85.24 o
  21   9  -2      542.56      533.84     49.35 o
 -20  10  -2     1186.82     1201.14     58.37 o
 -18  10  -2     1578.26     1788.34    112.33 o
 -16  10  -2      927.07     1113.30     53.87 o
 -14  10  -2     1962.40     2023.76     74.20 o
 -12  10  -2     1486.09     1415.66     47.19 o
 -10  10  -2     3632.10     4232.58    142.14 o
  -8  10  -2     2458.52     2296.79     72.06 o
  -6  10  -2     6909.90     5524.85    229.44 o
  -2  10  -2     5408.66     5880.73    260.61 o
   0  10  -2     4857.63     4301.20    124.51 o
   2  10  -2     2350.41     2236.35    119.36 o
   4  10  -2     4381.99     5377.11    244.21 o
   6  10  -2     6445.35     6730.04    299.62 o
   8  10  -2     4915.81     5477.20    255.65 o
  10  10  -2     2872.84     3025.96    189.26 o
  12  10  -2     2332.12     2104.21    144.03 o
  14  10  -2     2218.52     1932.45    125.98 o
  16  10  -2     2180.95     2001.74    146.19 o
  18  10  -2     1683.99     1665.07    143.81 o
  20  10  -2      839.21      774.18    105.47 o
 -19  11  -2     1609.86     1644.41     78.63 o
 -17  11  -2     3426.77     3255.32    162.20 o
 -15  11  -2     4934.53     5316.72    178.43 o
 -13  11  -2     6831.38     6807.65    253.81 o
 -11  11  -2     4426.78     4807.40    103.87 o
  -9  11  -2     6122.01     6345.11    124.59 o
  -7  11  -2     7870.54     9058.30    229.58 o
  -5  11  -2    16298.96    16597.43    438.60 o
  -3  11  -2    14388.20    16038.15    446.53 o
  -1  11  -2     5830.44     5456.88    158.63 o
   1  11  -2     7268.35     8441.51    327.21 o
   7  11  -2    10722.65    11672.75    456.95 o
   9  11  -2     7356.09     7734.86    395.03 o
  13  11  -2     4552.21     4705.66    243.86 o
  15  11  -2     7334.82     8177.66    365.01 o
  17  11  -2     4104.83     4593.85    311.22 o
  19  11  -2     1683.29     1806.37    181.99 o
 -16  12  -2       80.95       35.86     44.83 o
 -14  12  -2      137.75      114.33     26.90 o
 -12  12  -2      479.30      569.70     47.10 o
 -10  12  -2      279.42      248.89     15.70 o
  -8  12  -2      111.83       47.07     15.69 o
  -6  12  -2     1249.89     1017.45     56.15 o
  -4  12  -2      699.44      646.26     40.39 o
  -2  12  -2      666.33      630.52     67.32 o
   0  12  -2      338.93      271.35     29.15 o
   2  12  -2     1167.86     1197.04     83.10 o
   6  12  -2      341.38      452.99     58.31 o
  10  12  -2      399.93      574.13     71.77 o
  12  12  -2      555.73      531.64     83.00 o
  16  12  -2      113.04      150.19     65.01 o
  18  12  -2       75.41       80.69     69.48 o
 -15  13  -2     2402.55     2415.42    101.20 o
 -13  13  -2     2422.50     2516.96     96.72 o
 -11  13  -2     1340.32     1363.21     62.88 o
  -9  13  -2     1618.69     1712.15     51.68 o
  -7  13  -2     2917.90     3219.94    105.83 o
  -5  13  -2     4509.67     4416.07    162.55 o
  -3  13  -2     3715.38     3853.76    135.30 o
  -1  13  -2     2468.68     2646.50     87.77 o
   1  13  -2      955.05     1037.09     87.55 o
   3  13  -2     2784.05     3077.87    198.14 o
   5  13  -2     4201.51     5036.78    275.31 o
   7  13  -2     3350.79     4215.93    238.85 o
   9  13  -2     2081.18     2093.42    143.91 o
  11  13  -2     1342.83     1264.41    107.80 o
  13  13  -2     1594.19     1772.53    148.27 o
  15  13  -2     2544.71     2616.16    211.45 o
 -12  14  -2     1398.97     1484.43     71.86 o
 -10  14  -2     1589.92     1484.92     71.89 o
  -8  14  -2     1806.07     1968.65     65.17 o
  -6  14  -2     2906.90     2865.78    105.81 o
  -4  14  -2     2975.92     2740.16    180.13 o
  -2  14  -2     2022.30     1825.63    101.17 o
   0  14  -2     1634.81     1593.10     83.14 o
   2  14  -2     2575.52     2704.81    189.02 o
   4  14  -2     3129.93     4013.28    252.24 o
   6  14  -2     2320.28     2555.10    170.94 o
   8  14  -2     2070.17     2470.81    173.11 o
  10  14  -2     1496.33     1406.11    125.79 o
  12  14  -2     1921.73     2029.45    175.30 o
  -7  15  -2      135.32      147.95     42.59 o
  -5  15  -2      348.82      387.93     60.54 o
  -3  15  -2      332.01      257.87     40.36 o
  -1  15  -2      148.52       82.94     38.11 o
   1  15  -2       26.08       -8.97     35.86 o
   3  15  -2      217.18      251.10     42.60 o
   5  15  -2      192.60      163.65     53.80 o
   7  15  -2      134.13       67.25     44.83 o
 -27   1  -1     1341.79     1309.20     65.12 o
 -25   1  -1     1933.03     1964.73     89.92 o
 -23   1  -1     3987.87     4182.88    119.58 o
 -21   1  -1    13056.36    14167.41    327.98 o
 -19   1  -1    14544.20    14526.40    269.65 o
 -17   1  -1    15733.87    15332.43    282.65 o
 -15   1  -1     7290.15     7092.96    177.89 o
 -13   1  -1    22973.65    21996.59    478.34 o
 -11   1  -1    72169.38    66583.18   1278.05 o
  -9   1  -1    79765.50    74276.34   1438.69 o
  -7   1  -1    36872.18    34537.76    813.51 o
  -5   1  -1    30622.92    24623.72    585.21 o
  -3   1  -1    90330.25    85257.34   1931.55 o
  -1   1  -1    56947.02    61404.56   1992.34 o
   1   1  -1    33839.56    40110.38   1270.27 o
   3   1  -1    71839.42    69134.02   1564.07 o
   5   1  -1    31206.71    32811.30   1087.43 o
   7   1  -1    42885.48    36967.91    873.13 o
   9   1  -1    88494.53   106258.14   3317.01 o
  11   1  -1    62689.24    75832.54   2368.69 o
  13   1  -1    24875.90    23270.50    574.23 o
  15   1  -1     7638.92     7205.08    168.94 o
  17   1  -1    13602.11    12221.48    383.00 o
  19   1  -1     9181.76     9286.88    237.31 o
  21   1  -1    17500.32    18342.51    543.22 o
  23   1  -1     5852.37     6719.49    221.80 o
  25   1  -1     2139.13     2302.71     78.71 o
  27   1  -1     1691.39     1730.04     78.64 o
 -26   2  -1     1447.62     1424.03     71.88 o
 -24   2  -1     2358.73     2600.64     96.74 o
 -22   2  -1     5837.89     6034.97    162.98 o
 -20   2  -1     5852.73     5609.62    129.14 o
 -18   2  -1    10501.72    10061.76    206.00 o
 -16   2  -1    10411.57     9515.46    217.88 o
 -14   2  -1    10170.26     9499.32    220.65 o
 -12   2  -1    18150.53    15186.09    318.09 o
 -10   2  -1    45069.45    42606.82    834.52 o
  -8   2  -1    29755.23    28999.22    491.68 o
  -6   2  -1    40812.95    34518.55    831.42 o
  -4   2  -1   136008.03   130083.19   4175.80 o
  -2   2  -1    53790.85    49381.45   1599.03 o
   0   2  -1    44944.31    49131.03   1125.39 o
   2   2  -1   116389.97   123919.51   2759.65 o
   4   2  -1    24674.68    24628.49    565.29 o
   6   2  -1    21718.76    20065.78    388.55 o
   8   2  -1    30063.50    26733.87    918.32 o
  10   2  -1    32108.79    28084.22   1014.94 o
  12   2  -1    16699.40    16528.67    396.89 o
  14   2  -1     4739.37     3883.35     95.27 o
  16   2  -1    10684.03     9405.98    218.05 o
  18   2  -1     3851.42     3214.46    126.50 o
  20   2  -1     8004.07     8280.02    272.97 o
  22   2  -1     3939.87     3411.81    112.82 o
  24   2  -1     2975.15     3103.20    108.09 o
  26   2  -1     1538.79     1523.08     62.90 o
 -27   3  -1      453.12      482.18     49.34 o
 -25   3  -1       67.03      100.86     40.35 o
 -23   3  -1      600.63      605.72     42.62 o
 -21   3  -1     2797.89     2610.38    103.60 o
 -19   3  -1     4230.39     4344.67    146.86 o
 -17   3  -1      281.43      280.32     31.40 o
 -15   3  -1       55.88       67.24     33.62 o
 -13   3  -1       99.44      156.92     24.66 o
 -11   3  -1     5327.70     5064.93    120.65 o
  -9   3  -1     5929.06     6115.96    130.32 o
  -7   3  -1     2472.19     2390.16     58.85 o
  -5   3  -1     1466.72     1349.59     67.71 o
  -3   3  -1     8548.45     7120.60    183.00 o
  -1   3  -1    36180.99    31541.09    731.88 o
   1   3  -1    60703.53    61592.36   1413.15 o
   3   3  -1     1792.02     1716.01     70.18 o
   5   3  -1     1710.09     1220.23     61.01 o
   7   3  -1     6563.86     6271.12    149.53 o
   9   3  -1    10866.10     9232.03    192.92 o
  11   3  -1    15715.43    14015.81    569.73 o
  13   3  -1     7095.98     7325.30    162.07 o
  15   3  -1     1004.89     1242.31     51.67 o
  17   3  -1     2518.64     2593.35    146.45 o
  19   3  -1     6096.17     5711.71    160.99 o
  21   3  -1     3153.53     3195.82    121.70 o
  23   3  -1     1336.80     1471.23     58.40 o
  25   3  -1       97.36       91.90     24.66 o
  27   3  -1       52.92      134.48     33.62 o
 -26   4  -1     2610.07     2555.82    110.24 o
 -24   4  -1     3078.68     3287.92    126.11 o
 -22   4  -1     6018.12     6777.46    181.09 o
 -20   4  -1     9646.57     9397.40    307.78 o
 -18   4  -1    14258.03    13627.78    320.08 o
 -16   4  -1     5920.98     5090.20    124.82 o
 -14   4  -1    15773.47    15583.26    397.25 o
 -12   4  -1    16213.28    14179.46    544.02 o
 -10   4  -1    41860.53    41185.89    776.19 o
  -8   4  -1    51843.04    36793.79   1244.34 o
  -6   4  -1    31365.31    30862.12    594.17 o
  -4   4  -1    16515.94    16332.19    570.37 o
  -2   4  -1    36556.40    24476.86    830.21 o
   0   4  -1   101514.38    80126.64   2557.60 o
   2   4  -1    80625.88    79784.23   2637.89 o
   4   4  -1    43538.72    43082.70   1443.55 o
   6   4  -1    56053.29    46247.66   1084.64 o
   8   4  -1    52663.95    55886.04   1758.03 o
  10   4  -1    88892.08    82621.25   2890.81 o
  12   4  -1    33091.19    26882.64    682.88 o
  14   4  -1    23893.38    19548.09    496.68 o
  16   4  -1    15653.61    17762.18    439.94 o
  18   4  -1    18073.15    18781.01    507.97 o
  20   4  -1    13740.17    15991.78    610.83 o
  22   4  -1     7133.44     6627.02    258.55 o
  24   4  -1     4376.78     4188.28    151.19 o
  26   4  -1     2288.08     2379.24     92.20 o
 -25   5  -1     2313.37     1972.33     92.21 o
 -23   5  -1      856.79      731.63     65.08 o
 -21   5  -1      417.65      325.20     53.83 o
 -19   5  -1      475.03      266.93     67.29 o
 -17   5  -1     1993.35     1790.99     51.75 o
 -15   5  -1     2857.51     2514.22     65.39 o
 -13   5  -1     1559.74     2022.23     69.73 o
 -11   5  -1     1456.23     1849.24     60.74 o
  -9   5  -1     1528.53     1429.43     81.04 o
  -7   5  -1     8948.50     7139.70    285.77 o
  -5   5  -1     8430.86     7218.85    279.16 o
  -3   5  -1     3224.45     2577.26     81.67 o
  -1   5  -1     3594.45     3455.41    140.94 o
   3   5  -1    15750.86    13052.88    450.92 o
   5   5  -1    15369.52    13779.86    491.04 o
   7   5  -1    19257.90    17119.27    603.68 o
   9   5  -1    11176.25     9624.41    372.39 o
  11   5  -1     4308.81     3766.75     90.66 o
  13   5  -1    14536.11    12682.35    338.32 o
  15   5  -1    10830.65    11126.06    300.39 o
  17   5  -1    10901.28    12398.02    309.04 o
  19   5  -1     1916.29     1538.36     60.72 o
  21   5  -1     1911.05     1607.67     85.44 o
  23   5  -1      807.35      785.43     49.37 o
  25   5  -1     2020.20     2000.73     78.68 o
 -24   6  -1      626.98      677.48     65.06 o
 -22   6  -1     1816.97     2153.31    105.64 o
 -20   6  -1     8163.23     8125.33    281.75 o
 -18   6  -1     6737.72     6957.85    233.67 o
 -16   6  -1     8597.86     8634.39    166.35 o
 -14   6  -1     7851.55     7584.76    225.56 o
 -12   6  -1    18184.88    16371.24    333.73 o
 -10   6  -1    26786.50    23816.75    470.46 o
  -8   6  -1    23749.52    24994.31    598.22 o
  -6   6  -1    16310.18    16747.49    394.45 o
  -4   6  -1    17220.48    19021.56    642.32 o
  -2   6  -1    42818.24    47650.59   1617.17 o
   0   6  -1    40998.13    45354.96   1468.05 o
   4   6  -1    17717.34    16993.16    603.18 o
   6   6  -1     3645.63     3296.50    142.74 o
   8   6  -1    11549.94    10613.99    275.12 o
  10   6  -1    11371.09     9794.66    361.91 o
  12   6  -1     5681.52     4857.09    120.35 o
  14   6  -1     1171.28      653.83     65.16 o
  16   6  -1      955.20      518.70     80.84 o
  18   6  -1     3875.46     3925.11    119.63 o
  20   6  -1     4129.27     3311.04    264.07 o
  22   6  -1     2297.80     2501.41     87.73 o
  24   6  -1      700.34     1067.95     67.31 o
 -25   7  -1     2908.29     2862.73    123.78 o
 -23   7  -1     3236.25     3078.73    164.41 o
 -21   7  -1     2760.64     2248.85    195.85 o
 -19   7  -1     9088.82     9689.66    238.94 o
 -17   7  -1    12754.57    14420.24    325.54 o
 -15   7  -1    20923.43    23118.19    594.33 o
 -13   7  -1    22357.84    21022.58    435.92 o
 -11   7  -1    19965.66    21373.50    526.44 o
  -9   7  -1    26651.25    27630.95    531.04 o
  -7   7  -1    31073.52    31258.73    591.66 o
  -5   7  -1    55963.22    40500.07   1404.51 o
  -3   7  -1    43258.36    45005.88   1477.66 o
  -1   7  -1    32486.65    35200.91   1171.81 o
   1   7  -1    32679.57    29828.17    979.10 o
   3   7  -1    15010.40    12648.16    453.22 o
   5   7  -1    38463.95    33853.29   1135.19 o
   7   7  -1    20105.59    16859.44    610.12 o
   9   7  -1    10597.33    10491.68    450.46 o
  11   7  -1     9359.91     8651.70    237.97 o
  13   7  -1     9779.58     9639.08    269.85 o
  15   7  -1     8736.34     8462.73    255.27 o
  17   7  -1     7285.27     8754.11    220.27 o
  19   7  -1     6259.49     7073.90    265.02 o
  21   7  -1     1898.72     2704.40     96.67 o
  23   7  -1     2234.42     2595.14    103.45 o
  25   7  -1     3688.67     4152.52    187.01 o
 -24   8  -1      336.01      340.83     78.48 o
 -22   8  -1      158.32      186.06     53.80 o
 -20   8  -1      389.96      419.37     33.64 o
 -18   8  -1      960.95      895.69     65.10 o
 -16   8  -1      957.11      862.10     40.41 o
 -14   8  -1     4553.12     4394.60    115.29 o
 -12   8  -1     2423.18     2189.15     67.57 o
 -10   8  -1      159.58      159.18     24.66 o
  -8   8  -1     2050.44     1821.64     54.04 o
  -6   8  -1     7986.46     6641.94    269.51 o
  -4   8  -1     7330.99     5666.68    237.35 o
  -2   8  -1     2352.70     1972.95     96.96 o
   0   8  -1     1438.36      956.08     53.99 o
   2   8  -1      540.42      644.13     44.89 o
   4   8  -1     6094.75     5863.78    232.09 o
   6   8  -1     2476.53     2076.51    103.71 o
   8   8  -1      400.77      421.74     47.11 o
  10   8  -1      832.84      779.10     65.11 o
  12   8  -1      356.41      340.91     24.67 o
  14   8  -1      145.29      168.14     26.90 o
  16   8  -1      413.98      210.83     60.56 o
  18   8  -1      259.60      307.18     40.36 o
  20   8  -1      292.45      358.76     44.85 o
  22   8  -1      130.77      172.61     38.11 o
  24   8  -1      496.38      475.48     51.58 o
 -21   9  -1     2060.79     1971.63     85.43 o
 -19   9  -1     2880.15     2895.30    103.56 o
 -17   9  -1     3592.94     3472.07    108.22 o
 -15   9  -1     6431.91     6946.57    179.05 o
 -13   9  -1     4882.66     4739.96    160.56 o
 -11   9  -1     4009.06     4119.94    149.08 o
  -9   9  -1     8003.71     6970.31    193.62 o
  -7   9  -1    13164.57    13423.09    281.09 o
  -5   9  -1     5723.15     4952.66    138.46 o
  -3   9  -1    11407.10    10816.28    229.94 o
  -1   9  -1    17027.09    15826.34    381.92 o
   3   9  -1    19189.20    18959.77    659.43 o
   5   9  -1    22962.19    20699.26    741.53 o
   7   9  -1    17023.64    16611.84    678.13 o
   9   9  -1    12744.88    11431.11    471.41 o
  11   9  -1    10280.34     9773.02    420.64 o
  13   9  -1     9408.94    11364.50    428.68 o
  15   9  -1    13250.64    14586.23    419.63 o
  17   9  -1     7646.69     7907.71    270.10 o
  19   9  -1     5085.59     5282.13    210.11 o
  23   9  -1     1431.82     1385.68     89.83 o
 -20  10  -1     1165.79      960.90     53.88 o
 -18  10  -1     1360.86     1078.06     65.13 o
 -16  10  -1     4222.27     3883.65    119.60 o
 -14  10  -1     6165.37     5992.57    167.59 o
 -12  10  -1     3546.80     3358.34    103.75 o
 -10  10  -1     1580.39     1243.06     38.21 o
  -8  10  -1     5278.40     5155.63    167.55 o
  -6  10  -1    13353.85    11732.89    310.64 o
  -4  10  -1     8124.22     7581.48    170.91 o
  -2  10  -1     8754.27     8515.50    230.52 o
   0  10  -1     7773.03     6988.95    200.47 o
   2  10  -1    12959.99    12425.82    467.29 o
   4  10  -1    16264.41    15949.89    618.36 o
   8  10  -1    10488.92     9547.63    409.35 o
  10  10  -1     3544.27     3533.09    160.18 o
  12  10  -1     6791.88     6165.72    283.56 o
  14  10  -1    12260.65    11888.46    544.54 o
  16  10  -1     6396.13     5872.15    355.54 o
  18  10  -1     4281.09     3919.00    182.75 o
  20  10  -1      902.55      888.72     65.08 o
 -19  11  -1      278.69      318.38     62.78 o
 -17  11  -1     1405.21     1504.84     83.10 o
 -15  11  -1      464.36      506.89     42.61 o
 -13  11  -1      490.67      423.93     33.65 o
 -11  11  -1      791.13      682.26     47.13 o
  -9  11  -1     1591.23     1566.57     38.21 o
  -7  11  -1     1031.05      954.33     56.14 o
  -5  11  -1     1383.51     1712.28     87.64 o
  -3  11  -1     1860.08     1360.80     83.22 o
   1  11  -1     1727.61     2077.85    101.19 o
   3  11  -1      595.95      742.69     62.83 o
   5  11  -1     1301.32     1792.90    103.35 o
   9  11  -1      757.87      960.54     76.30 o
  11  11  -1      401.21      428.37     62.80 o
  13  11  -1      387.87      412.65     67.28 o
  15  11  -1       94.15      121.04     78.45 o
  17  11  -1       71.04       -2.24     85.18 o
  19  11  -1      212.30      114.34     91.92 o
 -18  12  -1     2273.38     2417.20    105.68 o
 -16  12  -1     6388.58     7149.71    242.09 o
 -14  12  -1     5577.29     6456.09    210.23 o
 -12  12  -1     5005.56     5458.15    162.66 o
 -10  12  -1     3595.36     3368.29    135.27 o
  -8  12  -1     7216.77     6899.06    154.27 o
  -6  12  -1    11137.46    11340.26    260.43 o
  -4  12  -1    13500.74    15430.83    601.17 o
 -15  13  -1     2133.42     2216.71    101.17 o
 -13  13  -1     2074.15     2052.61    107.91 o
 -11  13  -1     2082.88     2198.97     92.19 o
  -9  13  -1     2108.28     1981.12     60.72 o
  -7  13  -1     1595.05     1694.25     51.68 o
  -5  13  -1     3007.65     3002.39     99.10 o
  -3  13  -1     2909.48     2824.17    110.35 o
  -1  13  -1     1671.74     1820.50    116.87 o
   1  13  -1     1835.19     2254.89    119.15 o
   3  13  -1     1094.61     1172.06     69.61 o
   5  13  -1     1903.06     1884.06    121.41 o
   9  13  -1      539.33      621.35     80.75 o
  11  13  -1      661.46      758.31    103.20 o
  13  13  -1      603.78      598.95     98.70 o
  15  13  -1      826.08      872.88    121.17 o
 -12  14  -1      314.03      221.98     67.27 o
 -10  14  -1      126.11      143.46     33.62 o
  -8  14  -1      217.85      255.58     42.60 o
  -6  14  -1      884.04     1021.15     49.37 o
  -4  14  -1      780.50      857.19     47.12 o
  -2  14  -1      378.64      325.17     33.64 o
   0  14  -1      362.37      446.26     35.88 o
   4  14  -1     1518.45     1424.32    121.31 o
   6  14  -1     2930.00     2706.18    211.63 o
  10  14  -1      404.16      372.27     82.97 o
  12  14  -1      963.87      908.97    127.93 o
  -9  15  -1      970.57      976.29     74.06 o
  -7  15  -1     1694.15     1831.11    143.79 o
  -5  15  -1     2573.57     2555.71    103.49 o
  -3  15  -1     2729.25     2731.92    112.52 o
  -1  15  -1     2664.01     2688.95    103.51 o
   1  15  -1     2210.35     2262.14    161.90 o
   3  15  -1     3250.29     3400.66    240.97 o
   7  15  -1     2861.55     3045.05    247.57 o
   9  15  -1     1677.05     1702.94    172.99 o
   4   0   0   126153.05    99350.81   1859.72 o
   6   0   0    76238.77    62040.76   1182.44 o
   8   0   0   110351.89    92377.30   1776.43 o
  10   0   0   109252.29    95503.77   1833.20 o
  12   0   0    55982.90    51553.82    998.17 o
  14   0   0    28649.87    27690.04    550.96 o
  16   0   0     8699.28     9690.09    269.80 o
  18   0   0    16690.71    17148.02    370.97 o
  20   0   0    19982.85    18997.48    423.20 o
  22   0   0     3863.32     3188.26    121.84 o
  24   0   0     3665.21     3810.23    119.49 o
  26   0   0      880.18      841.58     51.62 o
  28   0   0     1839.55     1860.63     89.89 o
 -27   1   0      267.95      237.66     35.87 o
 -25   1   0      140.14       98.63     33.63 o
 -23   1   0      150.80      141.23     31.38 o
 -21   1   0     1047.42     1044.15     60.63 o
 -19   1   0     1112.05     1163.52     62.89 o
 -17   1   0     1577.77     1077.27     56.22 o
 -15   1   0     6106.07     6312.66    141.04 o
 -13   1   0     9526.34    10602.24    223.18 o
 -11   1   0    13736.09    11501.16    238.78 o
  -9   1   0    29189.42    24752.15    495.39 o
  -7   1   0    33082.88    26462.59    528.32 o
  -5   1   0     8817.29     6348.47    135.28 o
  -3   1   0    22727.38    16536.34    397.48 o
   3   1   0    22729.55    16133.66    392.04 o
   5   1   0     8818.54     6353.27    163.76 o
   7   1   0    33077.88    27065.49    530.90 o
   9   1   0    29183.16    26302.52    644.74 o
  11   1   0    13733.66    11650.90    259.85 o
  13   1   0     9521.33    11016.24    236.98 o
  15   1   0     6101.38     6519.60    147.86 o
  17   1   0     1573.65     1088.50     49.48 o
  19   1   0     1113.43     1289.31     44.92 o
  21   1   0     1048.72     1246.25     51.65 o
  23   1   0      151.64       98.64     29.14 o
  25   1   0      140.13      145.71     31.38 o
  27   1   0      268.62      195.06     35.87 o
 -26   2   0     2158.25     2221.55     85.44 o
 -24   2   0     2254.66     2305.60     98.97 o
 -22   2   0     7741.05     8105.84    279.36 o
 -20   2   0    13859.40    14580.61    423.03 o
 -18   2   0    13008.13    13111.67    292.19 o
 -16   2   0     8416.53     6639.80    196.43 o
 -14   2   0     7854.23     7178.77    164.61 o
 -12   2   0    16788.63    13766.55    251.45 o
 -10   2   0    40581.46    31046.33    616.66 o
  -8   2   0    25797.63    19800.56    346.08 o
  -6   2   0     7688.40     8040.80    205.04 o
  -4   2   0    18142.26    19240.96    656.06 o
  -2   2   0    23186.26    16908.72    408.18 o
   2   2   0    23184.83    16764.51    402.84 o
   4   2   0    18180.99    17076.10    586.07 o
   6   2   0     7712.50     8216.51    212.05 o
   8   2   0    25805.37    19272.07    474.63 o
  10   2   0    40584.96    32531.20    652.20 o
  12   2   0    16794.41    13395.45    385.41 o
  14   2   0     7858.08     7187.98    164.61 o
  16   2   0     8426.43     6861.50    210.14 o
  18   2   0    13012.91    12702.26    292.19 o
  20   2   0    13855.86    15840.39    425.32 o
  22   2   0     7741.78     8330.70    186.24 o
  24   2   0     2254.24     2647.50     87.73 o
  26   2   0     2157.70     2250.78    121.42 o
 -27   3   0     3695.00     4033.37    135.20 o
 -25   3   0     3950.49     4094.88    130.78 o
 -23   3   0     7953.98     8192.08    220.24 o
 -21   3   0    12008.41    12258.19    304.39 o
 -19   3   0    27598.17    28599.51    672.01 o
 -17   3   0    22760.88    20905.59    474.11 o
 -15   3   0    21867.97    21889.61    459.03 o
 -13   3   0    30261.92    26298.90    642.26 o
 -11   3   0    44606.48    36232.78    725.06 o
  -9   3   0    23804.35    22419.84    528.04 o
  -7   3   0    50731.27    55988.19   1770.78 o
  -5   3   0    29115.84    28515.69    682.95 o
  -3   3   0    39151.90    33801.53   1133.33 o
  -1   3   0    76857.67    61184.43   1957.16 o
   1   3   0    76929.64    51055.27   1669.27 o
   3   3   0    39144.69    31267.60   1059.92 o
   5   3   0    29134.83    24065.55    823.17 o
   7   3   0    50743.58    57215.36   1259.92 o
   9   3   0    23810.42    25515.88    576.49 o
  11   3   0    44616.09    37769.66    924.66 o
  13   3   0    30270.93    26294.62    729.20 o
  15   3   0    21878.81    22353.86    560.26 o
  17   3   0    22770.03    21826.04    471.77 o
  19   3   0    27600.72    26218.11    709.74 o
  21   3   0    12011.95    11754.75    352.46 o
  23   3   0     7952.78     8578.06    281.55 o
  25   3   0     3951.27     4257.24    148.82 o
  27   3   0     3694.45     4409.66    169.00 o
 -26   4   0      419.23      430.58     44.85 o
 -24   4   0      596.05      495.77     44.87 o
 -22   4   0      211.93      192.81     40.36 o
 -20   4   0      784.23      718.21     42.64 o
 -18   4   0     2206.61     2244.18     69.78 o
 -16   4   0     4912.89     4790.20    115.51 o
 -14   4   0     3412.37     3154.15     76.82 o
 -12   4   0     1597.78     1438.24     45.02 o
 -10   4   0     7128.28     6290.30    144.21 o
  -8   4   0     2271.41     2188.72     58.73 o
  -6   4   0     9057.95     9044.86    232.04 o
  -4   4   0    14618.71    13745.92    341.02 o
  -2   4   0    17815.46    12449.65    457.31 o
   0   4   0     1457.50     1612.28     48.68 o
   2   4   0    17817.67    14580.68    505.97 o
   6   4   0     9060.30     7529.71    206.52 o
   8   4   0     2272.59     2005.77     63.24 o
  10   4   0     7129.36     6429.95    176.26 o
  12   4   0     1598.64     1449.50     45.02 o
  14   4   0     3412.65     3402.69     88.12 o
  16   4   0     4914.09     4969.13    126.83 o
  18   4   0     2206.29     2300.45     72.03 o
  20   4   0      784.59      756.36     35.91 o
  22   4   0      212.03      190.57     29.15 o
  24   4   0      596.04      567.56     31.41 o
  26   4   0      419.24      408.15     31.40 o
 -25   5   0      984.66     1007.79     65.09 o
 -23   5   0     1865.21     2056.80     80.92 o
 -21   5   0     5948.73     6445.18    199.22 o
 -19   5   0     4962.83     5221.88    189.97 o
 -17   5   0     5628.56     5611.00    199.42 o
 -15   5   0     8438.63    11096.83    278.39 o
 -13   5   0    12378.23    12708.70    332.13 o
 -11   5   0    31293.75    29929.70    740.38 o
  -9   5   0    33425.56    29127.76    747.81 o
  -7   5   0    22122.07    19563.78    510.86 o
  -5   5   0    15536.12    13103.41    345.20 o
  -3   5   0    36202.07    25671.52    615.04 o
  -1   5   0    78211.70    55340.40   1306.12 o
   1   5   0    78183.19    62085.20   1415.34 o
   3   5   0    36194.80    28151.38    965.74 o
   5   5   0    15535.56    12606.87    470.51 o
   7   5   0    22105.29    19037.61    472.46 o
   9   5   0    33418.87    27256.57    921.87 o
  11   5   0    31290.82    28168.09    699.24 o
  13   5   0    12369.66    12763.81    283.69 o
  15   5   0     8427.40    11753.73    328.58 o
  17   5   0     5626.40     5266.52    215.28 o
  19   5   0     4959.85     4966.30    171.88 o
  21   5   0     5946.38     6481.37    346.37 o
  23   5   0     1865.58     2088.28     65.19 o
  25   5   0      984.58     1010.04     44.89 o
 -24   6   0     1617.22     1588.42     85.37 o
 -22   6   0     1624.96     1570.69     94.38 o
 -20   6   0     1963.07     1911.43     69.71 o
 -18   6   0     2732.96     1896.57    135.15 o
 -16   6   0    12538.44    11734.29    369.71 o
 -14   6   0    14316.24    13631.70    390.27 o
 -12   6   0     8260.59     6923.54    201.01 o
 -10   6   0    10903.37     9311.15    260.24 o
  -8   6   0    23316.36    20218.81    502.85 o
  -6   6   0    34932.41    31955.75    614.58 o
  -4   6   0    59283.12    43970.77   1422.93 o
  -2   6   0    33325.16    29091.19    698.03 o
   0   6   0    28729.29    22081.18    522.32 o
   2   6   0    33309.64    28218.05    924.04 o
   4   6   0    59280.18    46465.19   1570.75 o
   6   6   0    34926.13    30039.96    997.14 o
   8   6   0    23310.76    18857.76    669.66 o
  10   6   0    10894.58     8970.11    244.12 o
  14   6   0    14307.33    13098.02    387.95 o
  16   6   0    12532.32    11702.01    275.56 o
  18   6   0     2729.62     2189.37     69.83 o
  20   6   0     1962.83     1792.25     67.46 o
  22   6   0     1624.83     1651.59     56.18 o
  24   6   0     1617.68     1732.21     58.41 o
 -25   7   0       87.62       62.76     40.35 o
 -23   7   0      310.23      336.34     62.78 o
 -21   7   0     1213.57     1273.25     56.14 o
 -19   7   0     2282.14     2290.46    101.25 o
 -17   7   0     1560.56     1640.75     94.40 o
 -15   7   0      413.01      383.56     40.37 o
 -13   7   0     1539.19     1576.18     62.96 o
 -11   7   0     4694.81     4899.26    138.17 o
  -9   7   0     8113.78     7818.18    169.12 o
  -7   7   0     1568.47     1548.29     38.26 o
  -5   7   0       83.38       89.67     13.45 o
  -3   7   0      822.95     1069.38     40.44 o
  -1   7   0     4380.68     3410.17    145.31 o
   1   7   0     4381.19     3600.89     99.90 o
   3   7   0      824.45     1033.43     35.95 o
   5   7   0       83.61       38.11     38.11 o
   7   7   0     1568.78     1489.78     49.51 o
   9   7   0     8113.89     7025.17    189.68 o
  11   7   0     4697.27     4031.78    188.00 o
  13   7   0     1540.80     1864.00     89.94 o
  15   7   0      414.12      174.96     71.78 o
  17   7   0     1561.54     1672.22     85.41 o
  21   7   0     1213.74     1291.21     76.35 o
  23   7   0      310.06      228.71     42.60 o
  25   7   0       87.56      161.39     51.55 o
 -24   8   0     2382.81     2442.34    137.18 o
 -22   8   0     3379.46     3347.53    126.15 o
 -20   8   0     3749.47     4279.36    130.77 o
 -18   8   0     8822.58     8832.27    238.83 o
 -16   8   0    11525.29    12091.27    340.82 o
 -14   8   0     9206.70     7799.53    234.90 o
 -12   8   0    10845.38    11894.64    478.72 o
 -10   8   0    14328.29    12057.37    452.82 o
  -8   8   0    21302.53    21479.52    427.57 o
  -6   8   0    30109.15    26085.94    650.53 o
  -4   8   0    21175.48    19853.97    403.40 o
  -2   8   0    26787.04    23765.46    476.27 o
   0   8   0     5234.21     4544.02    195.39 o
   2   8   0    26797.36    23699.01    816.13 o
   6   8   0    30110.35    26827.75    916.98 o
   8   8   0    21301.84    18507.65    667.20 o
  10   8   0    14334.96    11512.30    464.37 o
  12   8   0    10851.45    11558.07    405.43 o
  14   8   0     9210.94     7229.45    421.91 o
  16   8   0    11523.81    10844.60    343.11 o
  18   8   0     8823.65     9121.16    307.07 o
  20   8   0     3749.06     4128.29    157.83 o
  22   8   0     3380.51     3383.58    238.79 o
  24   8   0     2382.31     2379.37    146.18 o
 -23   9   0      940.90      823.64     67.33 o
 -21   9   0      574.60      509.20     44.86 o
 -19   9   0      649.81      686.52     42.63 o
 -17   9   0     3265.40     3262.99    141.97 o
 -15   9   0     5603.35     5753.40    156.17 o
 -13   9   0     1798.04     1508.90     67.46 o
 -11   9   0     1483.99     1411.60     67.43 o
  -9   9   0     1512.56     1205.06     60.70 o
  -7   9   0     4779.34     4902.47    122.28 o
  -5   9   0     9270.21     8288.56    219.63 o
  -3   9   0     8861.29     6899.78    182.96 o
  -1   9   0      780.18      603.99     31.43 o
   1   9   0      780.29      630.94     38.17 o
   3   9   0     8863.58     6952.42    281.30 o
   5   9   0     9271.51     7938.55    295.12 o
   7   9   0     4776.68     4863.94    208.33 o
   9   9   0     1514.83     1119.63     78.69 o
  11   9   0     1485.09     1404.86     53.95 o
  13   9   0     1800.17     1286.28    128.18 o
  15   9   0     5602.49     5524.79    194.65 o
  17   9   0     3266.75     3341.87    139.71 o
  19   9   0      649.33      581.07     49.36 o
  21   9   0      575.05      639.30     56.08 o
  23   9   0      941.01      922.39     74.06 o
 -20  10   0     1265.87     1279.91     65.12 o
 -18  10   0     1449.49     1583.64     74.13 o
 -16  10   0     1888.43     2104.27     80.93 o
 -14  10   0     1658.70     1512.64     58.44 o
 -12  10   0     3108.06     3062.86     96.91 o
 -10  10   0     3090.86     2723.15    101.44 o
  -8  10   0     2719.29     2692.55     76.61 o
  -6  10   0     8107.92     8569.81    193.63 o
  -4  10   0     6571.58     5961.42    165.85 o
  -2  10   0     5424.27     4486.38    126.95 o
   0  10   0     3761.37     3319.95     97.10 o
   2  10   0     5424.53     4538.52    167.76 o
   4  10   0     6570.14     6536.19    249.91 o
   6  10   0     8104.52     8250.84    337.14 o
   8  10   0     2719.37     2570.88    141.95 o
  10  10   0     3092.83     2423.35    193.87 o
  12  10   0     3107.51     2862.28    209.60 o
  14  10   0     1659.51     1714.93     76.42 o
  16  10   0     1887.74     1861.47    139.39 o
  18  10   0     1449.14     1626.32     83.11 o
  20  10   0     1265.62     1223.77     69.61 o
 -19  11   0     2235.71     2223.86    101.19 o
 -17  11   0     3588.69     4015.83    189.30 o
 -15  11   0     6236.58     6589.12    194.66 o
 -13  11   0     6431.74     7031.12    210.66 o
 -11  11   0     4840.66     5213.82    153.68 o
  -9  11   0     7355.56     6955.32    222.53 o
  -7  11   0     6713.23     6941.06    176.99 o
  -5  11   0    20469.27    21399.18    800.58 o
  -3  11   0     9109.98     8691.42    241.74 o
  -1  11   0     4138.73     4299.57    180.75 o
   1  11   0     4140.84     3818.34    173.97 o
   5  11   0    20463.59    21489.72    863.41 o
   7  11   0     6712.74     6446.40    401.62 o
   9  11   0     7357.85     6539.80    415.55 o
  11  11   0     4839.78     4752.77    311.88 o
  15  11   0     6237.64     7168.60    228.62 o
  17  11   0     3587.71     4144.28    171.27 o
  19  11   0     2235.54     2581.39    107.93 o
 -18  12   0       52.11       -2.24     56.03 o
 -16  12   0      203.65      118.82     40.35 o
 -14  12   0      177.89      109.85     35.87 o
 -12  12   0      354.35      383.47     47.09 o
 -10  12   0      180.13      177.11     40.35 o
  -8  12   0      208.48      266.80     13.45 o
  -6  12   0      180.17      221.95     24.66 o
  -4  12   0      139.22      109.85     26.90 o
  -2  12   0      897.93      900.19     47.14 o
   0  12   0       59.41       55.00     19.01 o
   2  12   0      897.73      915.90     71.84 o
   4  12   0      138.99      132.26     44.84 o
   8  12   0      208.91      125.55     42.60 o
  10  12   0      179.98       85.19     58.29 o
  12  12   0      354.09      343.10     56.06 o
  14  12   0      178.20      237.63     62.77 o
  16  12   0      203.70       76.22     87.43 o
  18  12   0       52.19      -17.93     91.90 o
 -15  13   0     2223.74     2430.64    121.42 o
 -13  13   0     2720.63     2801.77    135.02 o
 -11  13   0     1194.18     1127.18     58.38 o
  -9  13   0     3122.41     3416.85    139.65 o
  -7  13   0     5208.43     5130.71    133.35 o
  -5  13   0     7079.86     7151.65    195.00 o
  -3  13   0     5869.32     6009.03    255.75 o
  -1  13   0     3059.91     2768.71    150.94 o
   1  13   0     3059.83     3070.59    148.69 o
   3  13   0     5869.74     6009.03    305.54 o
   5  13   0     7077.59     7847.74    376.40 o
   7  13   0     5208.50     5284.40    298.35 o
   9  13   0     3121.09     3265.93    211.72 o
  11  13   0     1194.24     1194.54    105.53 o
  13  13   0     2720.46     2896.28    211.54 o
  15  13   0     2223.63     2275.49    173.14 o
 -12  14   0     2129.11     2086.32    116.91 o
 -10  14   0     1696.81     1651.48    146.05 o
  -8  14   0     2925.98     3068.43    148.58 o
  -6  14   0     3750.47     3877.35    130.75 o
  -4  14   0     4138.14     4143.92    148.88 o
  -2  14   0     4191.90     3691.00    146.65 o
   4  14   0     4136.38     4669.51    288.74 o
   6  14   0     3751.08     3622.62    241.21 o
   8  14   0     2925.57     2951.36    202.61 o
  10  14   0     1696.15     1761.57    132.57 o
  12  14   0     2128.10     2727.05    168.61 o
  -9  15   0       57.07       89.66     47.07 o
  -7  15   0       81.23       69.49     40.35 o
  -5  15   0      118.04      197.26     29.14 o
  -3  15   0      138.57      132.26     33.63 o
  -1  15   0       10.26       35.86     26.89 o
   5  15   0      118.20      116.56     44.83 o
   7  15   0       81.20       82.93     38.11 o
   9  15   0       57.18       71.72     62.76 o
 -27   1   1     1691.41     1460.43     76.39 o
 -25   1   1     2140.00     2237.50     83.20 o
 -23   1   1     5852.10     6198.95    160.69 o
 -21   1   1    17498.79    17829.29    524.73 o
 -19   1   1     9182.11     9487.68    205.36 o
 -17   1   1    13602.34    12532.96    295.33 o
 -15   1   1     7638.97     7152.57    212.32 o
 -13   1   1    24878.58    22160.48    471.35 o
 -11   1   1    62680.57    73606.09   1647.40 o
  -9   1   1    88499.80    99943.32   2246.38 o
  -7   1   1    42897.02    36454.02    723.63 o
  -5   1   1    31248.62    32597.42   1084.99 o
   3   1   1    90310.38    82914.53   1902.70 o
   5   1   1    30590.30    24011.24    590.40 o
   7   1   1    36883.85    34288.87    664.92 o
   9   1   1    79767.28    73547.35   1410.21 o
  11   1   1    72181.09    66555.04   1109.84 o
  13   1   1    22966.14    22019.98    440.26 o
  15   1   1     7293.87     6910.57    157.37 o
  17   1   1    15733.58    15485.33    289.60 o
  19   1   1    14545.09    14918.22    318.05 o
  21   1   1    13055.59    14587.12    424.31 o
  23   1   1     3987.68     4257.33    155.67 o
  25   1   1     1933.41     2146.82     85.42 o
  27   1   1     1341.67     1322.68     60.63 o
 -26   2   1     1538.73     1576.99     74.13 o
 -24   2   1     2976.17     2846.48    101.34 o
 -22   2   1     3937.31     3285.44    115.08 o
 -20   2   1     8010.12     8371.10    209.28 o
 -18   2   1     3847.92     3139.89     92.62 o
 -16   2   1    10683.49     9536.80    224.94 o
 -14   2   1     4737.89     4076.14    142.90 o
 -12   2   1    16703.73    16956.29    345.23 o
 -10   2   1    32104.79    27640.80    547.07 o
  -8   2   1    30062.28    27059.05    648.08 o
  -6   2   1    21736.17    21180.97    725.17 o
  -4   2   1    24695.99    25640.95    845.45 o
  -2   2   1   116409.62   129192.59   2343.94 o
   0   2   1    44975.39    51799.72   1640.44 o
   2   2   1    53775.36    48563.54   1139.92 o
   4   2   1   136049.23   139051.95   3111.89 o
   6   2   1    40799.04    34341.55   1139.49 o
   8   2   1    29767.15    28249.07    696.37 o
  10   2   1    45071.07    45791.52   1077.72 o
  12   2   1    18156.49    15221.67    322.81 o
  14   2   1    10173.01     9584.42    211.45 o
  16   2   1    10409.74     9499.37    213.29 o
  18   2   1    10502.15    10082.37    208.29 o
  20   2   1     5848.42     5795.35    183.51 o
  22   2   1     5836.64     7132.84    199.20 o
  24   2   1     2358.85     2537.65     80.99 o
  26   2   1     1447.45     1475.68     62.89 o
 -27   3   1       52.99      103.10     47.07 o
 -25   3   1       97.81       35.86     47.07 o
 -23   3   1     1337.67     1239.88     58.40 o
 -21   3   1     3152.50     2891.56     90.15 o
 -19   3   1     6096.55     5707.18    156.45 o
 -17   3   1     2521.55     2791.64     78.86 o
 -15   3   1     1006.82     1242.31     42.68 o
 -13   3   1     7093.18     7695.05    146.09 o
 -11   3   1    15712.38    14482.26    304.79 o
  -9   3   1    10861.66     9850.15    183.62 o
  -7   3   1     6564.84     5923.77    117.33 o
  -5   3   1     1705.37     1233.76     51.97 o
  -3   3   1     1794.01     1774.89     49.81 o
  -1   3   1    60688.70    57614.66   1308.95 o
   1   3   1    36186.80    34906.99   1139.71 o
   3   3   1     8544.50     7218.99    265.11 o
   5   3   1     1464.19     1539.15     78.99 o
   7   3   1     2471.53     2159.29     72.43 o
   9   3   1     5931.46     6278.34    114.32 o
  11   3   1     5325.54     4978.40    122.92 o
  13   3   1       98.90      130.02     15.69 o
  15   3   1       55.79       82.94     22.41 o
  17   3   1      281.50      356.56     26.91 o
  19   3   1     4231.64     4529.95    248.53 o
  21   3   1     2799.71     2905.44    114.87 o
  23   3   1      600.39      693.22     35.89 o
  25   3   1       66.80       85.17     29.14 o
  27   3   1      453.45      365.56     51.58 o
 -26   4   1     2288.78     2185.85    103.45 o
 -24   4   1     4379.55     4210.86    148.94 o
 -22   4   1     7134.56     6847.02    249.48 o
 -20   4   1    13740.84    13661.00    332.97 o
 -18   4   1    18077.37    17414.96    405.92 o
 -16   4   1    15660.91    16901.06    351.96 o
 -14   4   1    23891.48    22573.04    399.71 o
 -12   4   1    33086.07    29176.39    699.88 o
 -10   4   1    88895.19    79431.29   1856.01 o
  -8   4   1    52664.21    53720.54   1212.08 o
  -6   4   1    56056.36    51373.29   1232.31 o
  -4   4   1    43561.55    36304.84   1217.10 o
  -2   4   1    80595.25    79807.46   1459.07 o
   0   4   1   101511.23    88947.46   2938.37 o
   2   4   1    36558.81    24713.90    851.04 o
   4   4   1    16522.31    15242.15    553.61 o
   6   4   1    31371.04    28133.91    946.20 o
   8   4   1    51844.63    35817.73   1254.75 o
  10   4   1    41870.67    40588.46    986.54 o
  12   4   1    16212.64    14004.32    252.16 o
  14   4   1    15780.76    16796.19    297.36 o
  16   4   1     5918.29     5641.63    131.62 o
  18   4   1    14258.95    14417.65    605.63 o
  20   4   1     9651.38     9445.36    323.74 o
  22   4   1     6019.67     7021.95    235.42 o
  24   4   1     3078.42     3195.59    123.86 o
  26   4   1     2610.93     2985.54    107.99 o
 -25   5   1     2020.93     1850.11     89.92 o
 -23   5   1      808.36      762.99     47.13 o
 -21   5   1     1912.87     1643.65     69.70 o
 -19   5   1     1918.42     1569.85     62.97 o
 -17   5   1    10902.23    11228.29    263.25 o
 -15   5   1    10832.42    10617.04    231.60 o
 -13   5   1    14533.35    13389.03    354.54 o
 -11   5   1     4309.31     3735.03     88.39 o
  -9   5   1    11179.12     9337.67    249.81 o
  -7   5   1    19262.88    17946.61    358.88 o
  -5   5   1    15371.09    14594.40    252.60 o
  -3   5   1    15743.75    13337.35    448.53 o
   1   5   1     3585.84     3782.64    147.76 o
   3   5   1     3222.20     2552.29     81.67 o
   5   5   1     8423.88     6697.29    288.38 o
   7   5   1     8946.07     7642.06    207.41 o
   9   5   1     1525.19     1548.72     90.04 o
  11   5   1     1460.10     1871.75     71.99 o
  13   5   1     1563.28     2060.49     74.23 o
  15   5   1     2859.45     2870.51    153.33 o
  17   5   1     1995.04     1417.50     94.50 o
  19   5   1      476.66      282.64     33.65 o
  21   5   1      418.40      464.26     26.91 o
  23   5   1      857.55      877.50     38.15 o
  25   5   1     2313.86     2125.27    112.45 o
 -24   6   1      698.81     1054.48     76.28 o
 -22   6   1     2296.93     2076.26     67.48 o
 -20   6   1     4125.28     3493.83    128.65 o
 -18   6   1     3873.42     3796.44    115.11 o
 -16   6   1      952.74      547.88     44.91 o
 -14   6   1     1168.97      716.73     42.69 o
 -12   6   1     5684.04     4704.98    143.06 o
 -10   6   1    11372.09    10924.21    223.60 o
  -8   6   1    11543.90    10169.94    254.31 o
  -6   6   1     3650.28     3597.88     97.42 o
  -4   6   1    17717.83    17343.27    295.68 o
   0   6   1    40998.16    44028.89   1427.48 o
   2   6   1    42828.69    43687.68   1436.68 o
   4   6   1    17219.82    16976.50    576.20 o
   6   6   1    16308.07    15749.54    537.66 o
   8   6   1    23749.76    24415.17    622.06 o
  10   6   1    26781.66    24583.07    506.28 o
  12   6   1    18181.09    17120.23    371.06 o
  14   6   1     7849.36     7117.66    296.19 o
  16   6   1     8596.97     8550.06    255.23 o
  18   6   1     6734.12     6685.58    224.59 o
  20   6   1     8161.68     8754.70    220.40 o
  22   6   1     1816.10     1849.86    101.15 o
  24   6   1      626.30     1043.15     78.52 o
 -25   7   1     3686.88     3656.82    150.96 o
 -23   7   1     2233.16     2224.08     85.45 o
 -19   7   1     6256.42     6641.23    183.47 o
 -17   7   1     7282.17     8311.25    261.15 o
 -15   7   1     8731.17     8797.69    209.69 o
 -13   7   1     9780.48    10318.29    230.97 o
 -11   7   1     9363.08     9436.62    210.52 o
  -9   7   1    10599.73    10234.33    278.09 o
  -7   7   1    20098.71    16868.59    595.97 o
  -5   7   1    38463.63    37100.89    614.48 o
  -3   7   1    15010.28    12370.15    252.31 o
  -1   7   1    32679.69    24394.20    829.78 o
   1   7   1    32502.79    33891.01   1120.49 o
   3   7   1    43267.39    47483.82   1552.82 o
   5   7   1    55960.11    40302.46   1448.07 o
   9   7   1    26651.23    27704.77    950.16 o
  11   7   1    19963.82    20093.59    746.37 o
  13   7   1    22355.56    22039.63    557.79 o
  15   7   1    20927.22    22223.35    804.10 o
  17   7   1    12748.57    13154.60    392.02 o
  19   7   1     9085.43     8720.19    420.99 o
  21   7   1     2757.67     2509.97    123.81 o
  23   7   1     3235.69     3105.75    155.40 o
  25   7   1     2907.41     2815.47    225.06 o
 -24   8   1      496.23      403.71     42.61 o
 -22   8   1      130.55      199.51     42.59 o
 -20   8   1      292.32      322.88     47.09 o
 -18   8   1      259.18      237.67     40.36 o
 -16   8   1      413.36      287.09     40.37 o
 -14   8   1      144.85      152.44     38.11 o
 -12   8   1      356.88      361.10     33.64 o
 -10   8   1      833.55      763.39     40.41 o
  -8   8   1      401.53      340.98     38.14 o
  -6   8   1     2477.12     2205.02     60.87 o
  -4   8   1     6097.72     6127.77    163.83 o
  -2   8   1      541.39      576.80     47.13 o
   0   8   1     1439.84     1043.82     51.74 o
   2   8   1     2354.35     1975.22     96.96 o
   4   8   1     7332.07     5728.32    239.63 o
   6   8   1     7985.81     6591.68    306.06 o
   8   8   1     2050.39     1526.66     96.82 o
  10   8   1      160.04      165.91     47.08 o
  12   8   1     2423.16     2254.47     83.33 o
  14   8   1     4553.13     4039.68    135.64 o
  16   8   1      956.87      821.69     62.86 o
  18   8   1      960.39      859.77     56.12 o
  20   8   1      389.51      383.48     71.76 o
  22   8   1      158.05       87.43     44.83 o
  24   8   1      335.85      172.66     47.09 o
 -23   9   1     1432.40     1477.76     78.60 o
 -21   9   1     2198.37     2374.57    123.68 o
 -19   9   1     5086.83     5279.88    196.56 o
 -17   9   1     7646.20     8293.55    220.16 o
 -15   9   1    13253.38    14859.18    458.62 o
 -13   9   1     9406.37    10324.69    257.66 o
 -11   9   1    10278.69    10637.12    253.75 o
  -9   9   1    12742.74    12562.44    275.95 o
  -7   9   1    17021.57    18009.82    311.19 o
  -5   9   1    22947.48    20489.14    508.46 o
  -3   9   1    19183.30    18770.13    376.48 o
  -1   9   1    19696.42    17201.59    438.00 o
   1   9   1    17015.60    16610.73    414.51 o
   3   9   1    11399.35    11165.60    402.38 o
   5   9   1     5723.33     4800.59    211.09 o
   7   9   1    13158.15    11980.63    488.44 o
   9   9   1     7999.29     6913.30    316.62 o
  11   9   1     4004.76     4058.92    137.78 o
  13   9   1     4885.23     5520.18    203.53 o
  15   9   1     6431.73     6840.05    301.43 o
  17   9   1     3595.39     4247.66    218.70 o
  19   9   1     2881.49     2949.34    126.08 o
  21   9   1     2063.05     1312.93    159.62 o
 -20  10   1      902.85      785.48     56.11 o
 -18  10   1     4282.59     3973.16    153.42 o
 -16  10   1     6395.81     6297.89    187.96 o
 -14  10   1    12260.22    12824.25    315.74 o
 -12  10   1     6789.69     6660.23    183.75 o
 -10  10   1     3541.81     3350.33     99.27 o
  -8  10   1    10484.60    10272.48    237.83 o
  -6  10   1    20700.61    20425.14    511.04 o
  -4  10   1    16256.80    15873.23    342.75 o
  -2  10   1    12954.04    12009.03    329.17 o
   0  10   1     7765.50     6649.42    252.86 o
   2  10   1     8747.24     8830.33    232.80 o
   4  10   1     8119.27     8196.67    202.81 o
   6  10   1    13358.31    11008.16    421.09 o
   8  10   1     5271.77     5291.42    151.70 o
  10  10   1     1578.91     1407.15     53.95 o
  12  10   1     3547.71     3044.84    160.14 o
  14  10   1     6164.62     5901.98    194.77 o
  16  10   1     4223.12     4043.88    148.94 o
  18  10   1     1362.44      875.93    103.31 o
  20  10   1     1167.26     1017.03     78.58 o
 -19  11   1      212.13      224.19     42.60 o
 -17  11   1       71.03       98.62     38.10 o
 -15  11   1       93.91      134.49     38.11 o
 -13  11   1      388.32      343.13     38.13 o
 -11  11   1      401.96      338.66     38.13 o
  -9  11   1      758.66      825.89     53.86 o
  -7  11   1      338.22      394.70     62.79 o
  -5  11   1     1302.85     1577.22    110.09 o
  -3  11   1      596.23      623.77     31.41 o
  -1  11   1     1729.37     2048.63    103.44 o
   3  11   1     1861.99     1560.99     80.97 o
   7  11   1     1031.86      842.06     62.87 o
   9  11   1     1590.84     1701.42     60.68 o
  11  11   1      791.63      794.47     40.40 o
  13  11   1      491.12      509.17     31.40 o
  15  11   1      463.93      428.39     33.64 o
  17  11   1     1404.98     1435.21     78.61 o
  19  11   1      278.24      248.88     40.36 o
 -16  12   1     4146.79     4289.26    155.60 o
 -14  12   1     2293.40     2296.43    119.21 o
 -12  12   1     2628.55     2698.57     99.03 o
 -10  12   1     1601.43     1719.09     85.39 o
  -8  12   1     6013.75     6962.34    228.68 o
  -6  12   1     6144.56     6542.00    165.36 o
  -4  12   1     9387.09     9738.19    230.13 o
  -2  12   1     7759.05     9319.08    297.68 o
   8  12   1     7216.37     6651.77    331.23 o
  10  12   1     3595.73     3350.26    202.91 o
  12  12   1     5006.98     4789.45    289.17 o
  14  12   1     5576.05     5617.43    382.03 o
  18  12   1     2271.56     2529.62    242.84 o
 -15  13   1      826.40      798.83     51.61 o
 -13  13   1      603.82      589.97     44.86 o
 -11  13   1      661.83      677.54     65.06 o
  -9  13   1      539.78      601.16     53.84 o
  -7  13   1     1639.74     1817.98     92.13 o
  -5  13   1     1903.54     1553.56     58.46 o
  -3  13   1     1094.00      972.22     44.91 o
  -1  13   1     1838.10     2218.93    143.88 o
   3  13   1     2910.56     3177.76    148.64 o
   7  13   1     1595.52     1379.67    125.83 o
   9  13   1     2108.77     1787.73    155.16 o
  11  13   1     2082.99     1994.36    182.12 o
  13  13   1     2073.78     1895.23    184.35 o
  15  13   1     2132.02     2126.78    220.32 o
 -12  14   1      963.88      931.41     78.55 o
 -10  14   1      404.16      423.84     82.97 o
  -8  14   1     1136.04     1124.79     74.09 o
  -6  14   1     2929.54     2879.53    121.58 o
  -4  14   1     1517.45     1482.73     65.15 o
  -2  14   1     1048.15     1032.67     51.63 o
   0  14   1      361.58      311.71     40.36 o
   6  14   1      884.05      552.09    103.24 o
   8  14   1      217.76       69.50     62.77 o
  10  14   1      126.06       69.49     49.32 o
  12  14   1      314.39       78.48     60.54 o
  -9  15   1     1677.20     1763.60    110.08 o
  -7  15   1     2861.45     3018.04    146.29 o
  -5  15   1     4270.40     4474.66    155.62 o
  -3  15   1     3249.54     3346.60    126.12 o
  -1  15   1     2209.95     2178.94    116.93 o
   7  15   1     1694.02     1154.83    137.05 o
   9  15   1      970.72      630.66    125.68 o
   0   0   2   194578.39   209589.73   4630.96 o
   2   0   2    25740.82    25889.67    486.40 o
   4   0   2    72406.05    89618.49   1997.50 o
   6   0   2    13393.61    12082.93    314.28 o
   8   0   2   118227.33   121098.47   2255.37 o
  10   0   2    59110.95    59213.11    978.55 o
  12   0   2    20943.86    22502.89    455.37 o
  14   0   2    22029.84    21797.15    394.47 o
  16   0   2    16622.04    17111.13    276.47 o
  18   0   2    23258.35    25144.07    410.31 o
  20   0   2    25299.79    28955.46    539.16 o
  22   0   2    14308.66    16510.02    321.39 o
  24   0   2     3562.03     3854.25    108.19 o
  26   0   2     4233.41     4558.21    146.60 o
 -27   1   2      936.60      857.32     49.37 o
 -25   1   2      568.77      594.45     62.81 o
 -23   1   2     1689.57     1690.14     60.68 o
 -21   1   2     1864.21     2068.82    119.18 o
 -19   1   2     6357.15     6035.47    170.17 o
 -17   1   2     3848.97     4074.30    133.32 o
 -15   1   2     2270.21     1825.25     69.86 o
 -13   1   2     2584.76     2283.95     67.71 o
 -11   1   2     4150.26     4269.90     88.53 o
  -9   1   2     2215.00     1660.57     58.74 o
  -7   1   2     5372.22     5315.96    100.91 o
  -5   1   2     6701.43     8909.41    227.38 o
  -3   1   2     3596.86     2405.50     89.43 o
  -1   1   2     2583.70     2309.00     86.79 o
   1   1   2    23223.53    24992.92    568.37 o
   3   1   2    31311.71    34322.85    783.80 o
   5   1   2     1111.62     1516.98     67.62 o
   7   1   2    10541.48    10601.98    224.58 o
   9   1   2    13371.64    13241.75    208.73 o
  11   1   2     4245.41     3706.87     83.99 o
  13   1   2     7986.03     8217.11    167.04 o
  15   1   2     5539.90     5164.90     99.89 o
  17   1   2     6003.64     6107.42    115.75 o
  19   1   2     5486.16     5403.92    129.10 o
  21   1   2     3349.25     3399.81     90.18 o
  23   1   2     1390.89     1278.17     49.42 o
  25   1   2     1292.21     1374.36     56.14 o
  27   1   2      702.69      767.28     65.06 o
 -26   2   2      358.08      260.12     58.30 o
 -24   2   2      847.45      881.99     51.62 o
 -22   2   2     4174.60     4146.55    110.60 o
 -20   2   2     4290.58     4156.59    106.17 o
 -18   2   2     7244.65     7319.71    245.58 o
 -16   2   2     2255.75     2817.86    141.91 o
 -14   2   2    11102.13    13202.51    333.86 o
 -12   2   2    37132.97    40090.88    672.99 o
 -10   2   2    52994.29    58840.49   1093.92 o
  -8   2   2    32346.88    31820.83    615.26 o
  -6   2   2    17473.42    16374.91    397.74 o
  -4   2   2    40463.45    41242.01    766.52 o
  -2   2   2   100644.22   113325.18   2514.03 o
   0   2   2    99217.42   110793.54   2460.28 o
   2   2   2    48410.23    52689.94   1684.05 o
   4   2   2     1699.51     1437.88     63.30 o
   6   2   2    18987.32    16604.31    413.78 o
   8   2   2    21035.51    19016.71    409.53 o
  10   2   2    30543.96    29302.56    509.31 o
  12   2   2    26217.31    25907.96    539.60 o
  14   2   2     2961.06     2988.80     76.75 o
  16   2   2     1967.12     1451.82     65.28 o
  18   2   2     4518.27     4739.79     94.98 o
  20   2   2     4964.80     5472.89    137.95 o
  22   2   2     1839.94     2317.90     71.94 o
  24   2   2      734.22      695.58     49.36 o
  26   2   2      509.90      549.51     35.89 o
 -27   3   2     1273.49     1066.54     60.62 o
 -25   3   2     1463.98     1509.48     78.62 o
 -23   3   2     4273.94     4378.31    130.90 o
 -21   3   2     5939.58     5681.70    135.87 o
 -19   3   2    12434.13    13500.78    305.06 o
 -17   3   2    11536.00    12222.21    243.21 o
 -15   3   2    15297.88    16533.64    310.69 o
 -13   3   2    33561.91    33721.30    676.85 o
 -11   3   2    42842.16    40450.18    685.77 o
  -9   3   2    47589.94    53245.25   1661.43 o
  -7   3   2    57735.00    53732.60   1264.96 o
  -5   3   2    37576.91    36627.46    683.88 o
  -3   3   2   105007.14   114528.71   2539.06 o
  -1   3   2    91467.06    93467.89   2078.88 o
   1   3   2   153786.97   167151.36   5282.42 o
   3   3   2   106445.83   103291.13   3311.31 o
   5   3   2    30312.26    26938.10    665.91 o
   7   3   2    45138.47    42238.39    887.57 o
   9   3   2    44841.14    42702.55    892.87 o
  11   3   2    34276.42    33191.05    690.51 o
  13   3   2    20670.89    19381.15    369.68 o
  15   3   2    11222.34    10539.87    213.65 o
  17   3   2     9364.44     9537.27    178.14 o
  19   3   2     7659.81     6999.36    159.13 o
  21   3   2     3959.33     3847.49     90.26 o
  23   3   2     3057.60     3256.82     96.85 o
  25   3   2      979.09      967.40     67.34 o
  27   3   2     1988.82     2175.69    164.08 o
 -26   4   2       14.77        0.00     47.07 o
 -24   4   2       36.78       13.45     35.86 o
 -22   4   2      149.08      195.03     40.35 o
 -20   4   2     1925.09     1988.05     62.97 o
 -18   4   2      405.39      412.71     29.16 o
 -16   4   2      863.83      830.76     47.15 o
 -14   4   2      737.72      819.44     35.92 o
 -12   4   2      193.38      190.60     22.42 o
 -10   4   2     2373.18     2098.49     49.64 o
  -8   4   2      659.93      669.30     35.94 o
  -6   4   2     8242.23     8014.37    200.71 o
  -4   4   2     3299.78     3072.06     65.85 o
  -2   4   2     1015.63     1107.46     38.27 o
   0   4   2     6797.43     7760.94    276.85 o
   2   4   2    12913.62    13297.07    458.03 o
   4   4   2    10177.72     9256.35    246.90 o
   6   4   2     1976.86     2202.70     81.25 o
   8   4   2     1120.10      856.92     83.22 o
  10   4   2     7300.21     8607.93    185.24 o
  12   4   2     2061.10     1991.53     69.84 o
  14   4   2     1967.67     1787.50     69.79 o
  16   4   2      804.52      698.18     56.12 o
  18   4   2      475.96      540.62     42.62 o
  20   4   2     1641.62     1654.31     65.18 o
  22   4   2      162.88       78.46     26.90 o
  24   4   2       59.65       44.83     29.14 o
  26   4   2       84.43       49.31     42.59 o
 -25   5   2     2569.96     2524.28    112.49 o
 -23   5   2     3828.67     3837.60    117.25 o
 -21   5   2    11041.70    12634.25    342.39 o
 -19   5   2    10871.19    11273.68    223.92 o
 -17   5   2    11969.95    13189.50    293.51 o
 -15   5   2    11658.49    12088.35    270.93 o
 -13   5   2    18371.68    18855.11    492.62 o
 -11   5   2    22830.09    22873.47    402.54 o
  -9   5   2    32790.85    32589.41    626.67 o
  -7   5   2    29187.98    30321.18    574.49 o
  -5   5   2    15779.16    14439.93    337.02 o
  -3   5   2    27824.77    26403.72    905.65 o
  -1   5   2    53820.23    49353.63   1121.37 o
   1   5   2    37096.56    35256.58   1158.69 o
   3   5   2    33478.15    36915.07   1221.69 o
   5   5   2    25364.53    26988.48    896.14 o
   7   5   2    40878.39    43418.11   1432.08 o
   9   5   2    44403.06    47444.19   1165.29 o
  13   5   2    14121.74    15162.16    409.29 o
  15   5   2     8759.23     9524.71    228.19 o
  17   5   2    11973.47    13185.79    307.18 o
  19   5   2    12002.56    13323.29    327.30 o
  21   5   2     9400.99    10588.54    282.24 o
  23   5   2     2999.14     2954.26    128.35 o
  25   5   2     2423.16     2242.49    107.96 o
 -24   6   2     2548.42     2207.05     85.49 o
 -22   6   2     3432.16     3395.94     90.14 o
 -20   6   2     4167.38     3942.99    110.59 o
 -18   6   2     8003.11     7657.25    243.27 o
 -16   6   2    15948.52    15457.72    413.47 o
 -14   6   2    12959.79    11862.20    246.27 o
 -12   6   2     7434.54     6421.90    152.69 o
 -10   6   2     6529.24     6029.79    141.18 o
  -8   6   2    19461.09    19344.92    449.83 o
  -6   6   2    41755.77    43105.14    988.51 o
  -4   6   2    34645.35    33926.25    769.76 o
  -2   6   2    17221.81    16607.45    566.57 o
   2   6   2    26644.95    28426.20    976.37 o
   4   6   2    39729.03    43245.09   1482.95 o
   6   6   2    27149.57    28704.25   1004.25 o
   8   6   2    13040.10    14051.44    516.73 o
  10   6   2     8655.13     8827.33    263.13 o
  12   6   2    14624.46    15039.63    397.97 o
  14   6   2    12798.57    12898.74    524.41 o
  16   6   2    16331.74    16985.73    496.79 o
  18   6   2     6411.64     7095.23    226.68 o
  20   6   2     3973.65     4318.20    234.64 o
  22   6   2     3034.61     3553.54    155.38 o
  24   6   2     2613.71     2672.93    144.00 o
 -23   7   2      156.36      154.68     42.59 o
 -21   7   2      681.59      558.67     47.12 o
 -19   7   2      776.91      870.73     49.37 o
 -17   7   2      122.48      118.81     44.83 o
 -15   7   2      696.69      722.64     44.88 o
 -13   7   2     1727.85     1986.04     78.72 o
 -11   7   2     5508.47     5614.25    156.52 o
  -9   7   2     6313.13     6288.99    143.29 o
  -7   7   2     1168.60     1146.38     53.95 o
  -5   7   2     1068.36     1328.31     89.90 o
  -3   7   2     1867.42     1872.05     85.60 o
  -1   7   2    19818.64    18008.53    345.05 o
   1   7   2     4093.75     3767.62    106.55 o
   3   7   2     1539.80     1597.99     67.52 o
   5   7   2     2170.76     1760.39     92.41 o
   7   7   2     4925.74     4469.21    161.07 o
   9   7   2     3521.40     2944.30    124.28 o
  11   7   2     4410.40     4532.28    144.82 o
  13   7   2      673.37      639.62     40.40 o
  15   7   2      476.23      334.24     38.14 o
  17   7   2      546.66      536.17     42.62 o
  19   7   2     1236.91     1188.06     74.11 o
  21   7   2      380.78      376.75     49.34 o
  23   7   2       42.94       60.52     40.34 o
 -24   8   2     2090.48     2029.89     83.17 o
 -22   8   2     2653.57     2484.19     94.51 o
 -20   8   2     3244.93     3498.52    121.65 o
 -18   8   2     6621.57     6566.95    192.61 o
 -16   8   2     8372.45     9124.88    359.35 o
 -14   8   2    10162.62     9875.47    235.24 o
 -12   8   2    10356.16    10933.49    249.32 o
 -10   8   2    19482.55    19778.22    520.11 o
  -6   8   2    24173.70    24971.23    619.79 o
  -4   8   2    24112.53    25144.42    817.61 o
  -2   8   2    23639.05    20652.72    481.18 o
   0   8   2    17152.93    18554.72    448.57 o
   2   8   2    29007.35    30510.75   1076.82 o
   4   8   2    28217.62    27338.25    721.88 o
   6   8   2    26788.69    21204.33   1029.54 o
   8   8   2    14870.50    15288.52    571.64 o
  10   8   2    13954.92    16240.52    445.10 o
  12   8   2    12543.73    13360.62    569.51 o
  14   8   2     9763.69     9693.15    292.07 o
  16   8   2     9329.66     9837.85    451.01 o
  18   8   2     6179.56     7537.41    339.63 o
  20   8   2     3240.04     3888.05    252.30 o
  22   8   2     1906.57     1764.37    132.61 o
 -21   9   2      542.77      551.79     47.10 o
 -19   9   2      534.96      612.36     47.10 o
 -17   9   2     3107.01     3530.02    182.47 o
 -15   9   2     3774.31     3814.78    115.05 o
 -13   9   2     3906.27     3681.59    106.09 o
 -11   9   2     1143.11     1331.97     67.38 o
  -9   9   2     3703.84     3705.40     99.35 o
  -7   9   2     8014.74     7561.68    216.50 o
  -5   9   2     7165.68     6771.73    152.51 o
  -3   9   2     7142.96     6382.34    163.94 o
  -1   9   2     3390.84     2985.69    124.22 o
   1   9   2     4867.13     4674.57    185.80 o
   3   9   2    12374.41    12443.32    490.46 o
   5   9   2    12056.87    11058.33    349.53 o
   7   9   2     5328.47     5026.50    240.22 o
   9   9   2     1683.56     1556.17     85.45 o
  11   9   2     2098.71     1957.69     85.51 o
  13   9   2     2277.74     2261.75    123.78 o
  15   9   2     4596.91     4325.94    196.53 o
  17   9   2     2374.45     2267.94    130.50 o
  19   9   2      283.27      201.80     44.84 o
 -20  10   2      839.15      823.55     56.10 o
 -18  10   2     1684.43     1615.64     78.65 o
 -16  10   2     2181.10     2024.23     96.71 o
 -14  10   2     2216.20     2197.90     80.99 o
 -12  10   2     2331.87     2151.47     74.27 o
 -10  10   2     2872.03     3330.13     96.88 o
  -8  10   2     4917.13     5395.77    169.68 o
  -6  10   2     6444.30     6444.03    149.81 o
  -4  10   2     4384.10     5216.59    156.02 o
  -2  10   2     2348.21     2297.14     81.08 o
   2  10   2     5410.03     5810.50    222.09 o
   6  10   2     6908.42     5774.72    363.48 o
   8  10   2     2459.66     1738.36    186.90 o
  10  10   2     3632.48     4029.53    232.39 o
  12  10   2     1485.28     1024.67    164.04 o
  14  10   2     1962.92     2183.42    139.41 o
  16  10   2      926.91      992.09     69.58 o
  18  10   2     1577.87     1446.85    110.09 o
  20  10   2     1186.67     1252.78    114.50 o
 -19  11   2     1684.30     2125.41    110.09 o
 -17  11   2     4105.01     4704.35    173.65 o
 -15  11   2     7333.20     7400.00    272.06 o
 -13  11   2     4550.46     4572.43    178.38 o
 -11  11   2     5233.22     5422.43    160.55 o
  -9  11   2     7357.10     7644.06    249.73 o
  -7  11   2    10724.36     9840.42    267.32 o
  -5  11   2    18719.32    18761.14    421.96 o
  -3  11   2     8084.28     7106.26    170.66 o
  -1  11   2     7268.03     6909.99    172.69 o
   3  11   2    14389.23    17476.74    658.28 o
   5  11   2    16295.04    18127.78    494.00 o
   7  11   2     7870.55    10569.91    363.70 o
  11  11   2     4426.35     4913.52    178.39 o
  13  11   2     6831.57     7831.98    369.39 o
  15  11   2     4935.09     6014.62    320.72 o
  17  11   2     3426.17     3102.13    177.97 o
  19  11   2     1609.73     1902.75    130.29 o
 -18  12   2       75.49       60.52     38.10 o
 -16  12   2      112.87       20.17     42.59 o
 -14  12   2      333.16      295.99     47.09 o
 -12  12   2      556.17      444.15     51.59 o
 -10  12   2      400.00      340.89     47.10 o
  -8  12   2      259.85      201.80     58.30 o
  -6  12   2      341.73      244.44     22.43 o
  -4  12   2     1454.28     1370.63     51.68 o
  -2  12   2     1168.06     1158.86     67.38 o
   0  12   2      338.77      264.62     38.12 o
   2  12   2      667.08      751.69     60.58 o
   4  12   2      699.50      614.84     42.64 o
   6  12   2     1250.06     1221.84     58.40 o
   8  12   2      111.75      105.36     58.28 o
  10  12   2      279.57      147.99     53.81 o
  12  12   2      479.05      403.72     33.64 o
  14  12   2      137.89      125.53     29.14 o
  16  12   2       80.89       20.17     26.90 o
 -15  13   2     2544.02     2550.93    137.22 o
 -13  13   2     1593.12     1646.72    141.53 o
 -11  13   2     1342.20     1282.37     83.10 o
  -9  13   2     2081.31     2050.69    105.68 o
  -7  13   2     3350.61     3706.68    103.65 o
  -5  13   2     4201.43     4393.64    133.14 o
  -3  13   2     2783.25     3055.35     94.56 o
  -1  13   2      954.76      976.48     47.14 o
   1  13   2     2468.90     2950.31    150.78 o
   3  13   2     3715.30     4676.83    189.42 o
   7  13   2     2917.86     3082.59    189.14 o
   9  13   2     1619.20     1413.31    143.80 o
  11  13   2     1341.35     1520.42     62.88 o
  13  13   2     2422.60     1794.94    202.44 o
  15  13   2     2402.73     1558.55    211.41 o
 -12  14   2     1921.52     1982.26    116.87 o
 -10  14   2     1495.49     1399.37     96.59 o
  -8  14   2     2069.42     2488.79    128.15 o
  -6  14   2     2318.16     2755.27    116.96 o
  -4  14   2     3132.49     3303.88    117.11 o
  -2  14   2     2574.27     2565.29    166.52 o
   0  14   2     1635.10     1880.71    141.56 o
   2  14   2     2022.61     2216.84    139.40 o
   4  14   2     2976.29     3836.68    180.13 o
   6  14   2     2908.01     3264.25    189.10 o
   8  14   2     1806.61     2274.29    123.60 o
  12  14   2     1399.42     1356.43    150.46 o
  -7  15   2      134.28      105.36     47.07 o
  -5  15   2      192.60      114.33     29.14 o
  -3  15   2      217.09      192.81     31.39 o
  -1  15   2       26.03       24.65     33.62 o
   1  15   2      148.71      141.23     33.63 o
   3  15   2      332.03      266.83     33.63 o
 -27   1   3     1800.08     1671.82     83.14 o
 -25   1   3     2353.15     2285.31     87.72 o
 -23   1   3     7262.79     7619.85    231.32 o
 -21   1   3    10257.04     9659.62    287.46 o
 -19   1   3    10490.31    11359.98    274.29 o
 -17   1   3     9799.78    10479.52    244.67 o
 -15   1   3    12493.51    12729.35    285.79 o
 -13   1   3    26676.28    29155.31    568.77 o
 -11   1   3    52641.24    57592.93   1295.37 o
  -9   1   3    65593.95    74986.48   2350.03 o
  -7   1   3    35257.67    38340.46    734.16 o
  -5   1   3    11853.13    14115.96    341.31 o
  -3   1   3    53154.33    58909.14   1314.92 o
  -1   1   3   115063.14   127945.15   2839.24 o
   1   1   3   101373.02   110764.09   2010.69 o
   3   1   3    48331.34    53703.83    855.84 o
   5   1   3    28061.92    31348.22    583.06 o
   7   1   3    40410.91    45228.82    831.71 o
   9   1   3    57973.03    61990.76   1185.72 o
  11   1   3    53470.08    58080.47   1114.23 o
  13   1   3    13807.84    14512.55    294.28 o
  15   1   3     8173.62     8596.20    203.10 o
  17   1   3    12771.68    13538.19    257.48 o
  19   1   3    13583.58    14704.17    289.49 o
  21   1   3     9504.69    10257.12    216.39 o
  23   1   3     3112.33     3007.03     81.09 o
  25   1   3     1662.79     1739.07     69.65 o
 -26   2   3     1673.44     1467.15     67.40 o
 -24   2   3     2782.48     2532.42     94.54 o
 -22   2   3     4131.32     4195.38    160.23 o
 -20   2   3     5429.65     5782.55    156.16 o
 -18   2   3     6225.73     5303.91    142.92 o
 -16   2   3    10176.63    10286.33    203.80 o
 -14   2   3    15143.60    14376.98    271.53 o
 -12   2   3    22624.66    23008.47    453.10 o
 -10   2   3    30281.38    30797.92    589.50 o
  -8   2   3    39965.37    41979.69    970.39 o
  -6   2   3    13622.25    13367.47    266.22 o
  -4   2   3    30077.51    31814.53    724.54 o
  -2   2   3    33009.54    34164.00    779.72 o
   0   2   3    30724.49    35450.95    806.11 o
   2   2   3    53825.57    46733.54   1519.21 o
   4   2   3    18443.37    19650.07    660.06 o
   6   2   3    38794.96    41569.70    949.45 o
   8   2   3    16414.51    17434.04    441.16 o
  10   2   3    27271.70    26689.58    571.71 o
  12   2   3    13530.24    12593.15    243.42 o
  14   2   3     7298.15     7153.52    168.64 o
  16   2   3     4675.12     4759.52    126.74 o
  18   2   3     6294.14     7140.60    229.10 o
  20   2   3     7817.52     8482.34    186.33 o
  22   2   3     3233.59     3857.50    128.43 o
  24   2   3     2272.19     2516.77    105.71 o
  26   2   3     2264.74     2302.62    105.69 o
 -25   3   3       76.33      105.35     33.62 o
 -23   3   3     1004.77     1025.89     58.37 o
 -21   3   3     2459.40     2140.42     74.27 o
 -19   3   3     1325.26     1172.79     44.93 o
 -17   3   3      569.84      551.97     40.39 o
 -15   3   3      110.56      127.78     22.42 o
 -13   3   3     2122.55     2070.29     54.07 o
 -11   3   3     9409.22     8850.23    165.42 o
  -9   3   3     8395.14     8394.63    174.60 o
  -7   3   3      442.20      783.35     38.16 o
  -5   3   3      558.64      482.87     31.44 o
  -3   3   3     4166.95     4052.04    111.67 o
  -1   3   3    20346.96    20443.20    485.59 o
   3   3   3    13035.20    15046.35    525.26 o
   5   3   3      684.25      820.09     53.92 o
   7   3   3    15583.25    16889.67    581.27 o
   9   3   3    16050.26    15589.26    337.62 o
  11   3   3     5949.52     6045.26    188.91 o
  13   3   3     1317.44     1294.97     62.95 o
  15   3   3      890.96     1019.46     56.14 o
  17   3   3     1846.86     1844.49     56.23 o
  19   3   3     2966.27     2992.40     83.37 o
  21   3   3     1187.91     1196.97     83.09 o
  23   3   3      275.33      278.03     40.36 o
  25   3   3       46.52       73.96     35.86 o
 -26   4   3     1775.79     1658.29     87.63 o
 -24   4   3     3145.44     2943.45    101.34 o
 -22   4   3     5302.68     5384.83    205.72 o
 -20   4   3    12057.72    12118.19    272.29 o
 -18   4   3     8436.55     8428.26    166.20 o
 -16   4   3     7901.30     7398.61    141.19 o
 -14   4   3    13076.55    13184.29    242.10 o
 -12   4   3    26250.46    27000.50    457.15 o
 -10   4   3    44446.12    44196.28    721.22 o
  -8   4   3    35403.38    37649.59    880.33 o
  -6   4   3    31737.78    36121.70    817.48 o
  -4   4   3    34859.84    35521.80   1155.71 o
  -2   4   3    55853.90    59017.98   1362.22 o
   4   4   3    39580.39    42759.45   1404.15 o
   6   4   3    29863.29    31920.65   1085.79 o
   8   4   3    47447.75    50992.06   1675.69 o
  10   4   3    41041.39    42252.98   1431.09 o
  12   4   3    24237.80    26196.00    705.57 o
  14   4   3    15405.67    17488.53    365.84 o
  16   4   3    16981.39    16290.88    398.41 o
  18   4   3    14157.38    15692.94    344.90 o
  20   4   3     9804.52    11189.04    293.97 o
  22   4   3     5361.61     5542.85    171.80 o
  24   4   3     2305.60     2833.81    110.20 o
  26   4   3     1927.14     2060.89    101.13 o
 -25   5   3      751.50      574.39     67.31 o
 -23   5   3      507.51      518.13     44.86 o
 -21   5   3      387.94      302.76     33.64 o
 -19   5   3     1802.04     1594.08     65.20 o
 -17   5   3     3457.82     3169.56     83.47 o
 -15   5   3     3379.68     3046.58     78.99 o
 -13   5   3     4559.00     4213.05     81.50 o
 -11   5   3      937.59      844.61     40.43 o
  -9   5   3     7616.20     7362.48    171.43 o
  -7   5   3    11441.66    11386.24    374.76 o
  -5   5   3    18826.21    19788.73    466.31 o
  -3   5   3     6790.95     6599.41    231.28 o
  -1   5   3     8590.84     7682.33    191.25 o
   3   5   3     9881.80    10332.19    381.30 o
   5   5   3    39248.03    42142.18   1425.76 o
   7   5   3    37143.47    29713.24   1113.54 o
   9   5   3     4214.01     4811.86    197.10 o
  11   5   3     4840.30     5596.76    233.48 o
  13   5   3     7233.87     7780.54    309.58 o
  15   5   3    10227.86     9342.25    317.89 o
  17   5   3     3160.89     3047.97    110.47 o
  19   5   3     1770.09     1870.43     65.20 o
  21   5   3      740.48      673.17     53.85 o
  23   5   3     1192.28     1075.51     51.64 o
  25   5   3     1433.23     1533.94    116.79 o
 -24   6   3     1482.37     1464.49     69.63 o
 -22   6   3     2634.55     2412.51     94.52 o
 -20   6   3     4101.30     3614.89    101.54 o
 -18   6   3     5675.81     5394.40    142.61 o
 -16   6   3     5285.84     4522.70    133.55 o
 -14   6   3     5593.41     5782.21    147.33 o
 -12   6   3    12823.97    13090.42    246.47 o
 -10   6   3    18678.67    18570.64    369.40 o
  -8   6   3     6901.42     6917.69    180.12 o
  -6   6   3     5714.04     5706.95    143.36 o
  -4   6   3    16799.12    18173.72    424.55 o
  -2   6   3    11060.94    10444.06    203.52 o
   2   6   3     6794.17     6715.96    255.93 o
   4   6   3     4746.53     5243.43    208.92 o
   8   6   3     6152.31     6354.91    250.28 o
  10   6   3    11293.91    12318.99    344.88 o
  12   6   3     4659.04     4352.91    162.98 o
  14   6   3     1215.81     1527.73     76.39 o
  16   6   3     1785.17     2066.53     98.94 o
  18   6   3     2826.88     2628.39    110.36 o
  20   6   3     3002.41     2930.16    108.11 o
  22   6   3     1128.53     1225.84     71.84 o
  24   6   3      768.56      657.41     67.31 o
 -23   7   3     2318.79     2228.72     87.71 o
 -21   7   3     3130.07     3017.98    105.85 o
 -19   7   3     7408.49     7098.75    204.18 o
 -17   7   3    10958.06    11756.83    287.81 o
 -15   7   3    16960.35    17776.24    372.17 o
 -13   7   3    11765.71    13038.34    362.37 o
 -11   7   3    14775.21    14466.13    406.72 o
  -9   7   3    18947.07    19255.56    474.15 o
  -5   7   3    29940.84    29976.45    687.62 o
  -3   7   3    29093.08    28790.41    663.78 o
  -1   7   3    20144.20    20033.38    638.94 o
   1   7   3    14215.46    14389.15    508.92 o
   3   7   3    23400.78    25158.32    866.14 o
   5   7   3    22497.74    24339.65    853.23 o
   7   7   3    15949.39    17321.79    618.30 o
  11   7   3     6494.19     7339.60    231.71 o
  13   7   3    11162.60    12288.38    506.10 o
  15   7   3     7266.71     6672.69    240.74 o
  17   7   3     4712.24     4363.14    146.87 o
  19   7   3     3117.75     2734.72    128.40 o
  21   7   3     2525.15     2299.48    101.25 o
  23   7   3     3075.41     3440.08    243.15 o
 -22   8   3      222.19      230.92     58.29 o
 -20   8   3       90.03       98.63     40.35 o
 -18   8   3      558.26      513.71     47.11 o
 -16   8   3     1808.15     1830.09     89.93 o
 -14   8   3     1684.98     1513.02     65.20 o
 -12   8   3     1287.20     1397.53     83.13 o
 -10   8   3      132.55      154.69     35.87 o
  -6   8   3     3466.45     3236.72     90.35 o
  -4   8   3     2817.48     2510.83    112.80 o
  -2   8   3       53.28       73.97      8.97 o
   0   8   3      442.45      480.13     51.60 o
   2   8   3      302.50      159.24     53.83 o
   4   8   3     2260.48     2293.48    119.41 o
   6   8   3     2006.19     1810.00     81.04 o
   8   8   3      597.82      545.31     40.39 o
  10   8   3      801.99      857.54     49.39 o
  12   8   3      418.06      253.46     42.62 o
  14   8   3      507.63      417.25     35.89 o
  16   8   3      204.04      226.44     35.87 o
  18   8   3       40.13       33.62     33.62 o
  20   8   3      136.85       96.39     40.35 o
  22   8   3       91.38      132.25    103.11 o
 -21   9   3     2068.18     2021.02     96.67 o
 -19   9   3     3753.35     3739.79    144.27 o
 -17   9   3     4534.12     4571.88    149.01 o
 -15   9   3     2921.62     2916.85     99.11 o
 -13   9   3     3707.07     3657.14    110.55 o
 -11   9   3     3138.28     3122.39    117.23 o
  -9   9   3     5478.09     5411.79    174.43 o
  -7   9   3    11377.72    11618.24    428.78 o
  -5   9   3    11194.93    10668.12    263.78 o
  -3   9   3    11309.46    11096.10    394.81 o
  -1   9   3    11874.80    11755.62    448.25 o
   1   9   3    12962.26    16384.72    414.69 o
   3   9   3    15707.67    18642.56    713.28 o
   5   9   3    12473.09    14478.33    590.91 o
   7   9   3    14316.39    16770.31    661.68 o
   9   9   3     8526.34     8613.87    264.27 o
  13   9   3     6260.54     7509.55    244.73 o
  15   9   3     8500.19     8938.29    254.60 o
  17   9   3     5260.70     5349.72    185.33 o
  19   9   3     2248.91     2181.47    123.69 o
  21   9   3     1442.06     1489.06     94.33 o
 -20  10   3     1077.64      870.96     71.83 o
 -18  10   3     2060.08     2079.65    105.67 o
 -16  10   3     3926.33     4048.17    133.06 o
 -14  10   3     3905.99     4398.79    266.18 o
 -12  10   3     1705.51     1825.26    114.64 o
 -10  10   3     1664.75     1946.74     87.67 o
  -8  10   3     5609.88     6173.62    206.09 o
  -6  10   3    11583.40    11583.00    414.66 o
  -4  10   3     9794.82     8648.30    235.28 o
  -2  10   3     3752.40     5245.41    230.32 o
   0  10   3     4630.94     6473.94    275.97 o
   2  10   3     7360.39     8943.70    366.12 o
   4  10   3    13281.99    16395.26    439.14 o
   6  10   3     8009.75     9550.20    418.69 o
   8  10   3     5955.58     5202.63    246.99 o
  10  10   3     2622.31     3188.46    189.15 o
  12  10   3     5604.48     7145.85    337.15 o
  14  10   3     6913.53     6825.00    262.94 o
  16  10   3     5008.76     5322.01    225.89 o
  18  10   3     1532.05     1547.78     89.86 o
  20  10   3     1027.52     1025.76     76.31 o
 -19  11   3      312.08      215.25     47.09 o
 -17  11   3      455.69      486.68     47.10 o
 -15  11   3      353.48      320.67     44.85 o
 -13  11   3      266.67      248.88     47.09 o
 -11  11   3     1356.94     1332.07     78.62 o
  -9  11   3      925.97      933.84     65.10 o
  -7  11   3      656.62      587.88     49.36 o
  -5  11   3      589.31      619.24     35.90 o
  -1  11   3      752.48      754.10     49.38 o
   1  11   3      462.50      457.60     44.86 o
   3  11   3       19.77      -13.45     33.62 o
   5  11   3      413.93      367.83     51.59 o
   9  11   3      342.48      329.65     49.34 o
  11  11   3      137.00       78.46     42.59 o
  13  11   3       68.28        0.00     69.48 o
  15  11   3       47.89       87.41     31.38 o
  17  11   3      231.13      221.96     89.68 o
 -16  12   3     4598.65     4756.39    218.87 o
 -14  12   3     4863.31     5102.53    221.26 o
 -12  12   3     4479.17     4529.68    203.12 o
 -10  12   3     3764.76     3691.16    153.33 o
  -8  12   3     7055.21     7606.90    365.04 o
  -6  12   3    10069.15    10700.84    328.20 o
  -4  12   3    10093.33    10587.81    271.31 o
  -2  12   3     8698.14     9213.33    232.04 o
   0  12   3     5554.78     6125.50    305.48 o
   2  12   3     6882.57     8753.94    387.80 o
   4  12   3     8141.26     9382.56    420.39 o
   6  12   3     6881.79     8182.02    303.79 o
  12  12   3     2934.50     3257.84    132.84 o
  14  12   3     3159.34     3292.26    159.88 o
  16  12   3     2559.33     2789.48    132.73 o
 -15  13   3     1651.83     1538.87    132.55 o
 -13  13   3     1253.37     1261.89    114.51 o
 -11  13   3     1578.44     1500.71     94.36 o
  -9  13   3     1305.73     1001.61     76.36 o
  -7  13   3     1988.43     1913.28    101.17 o
  -5  13   3     2299.19     2105.54     78.73 o
  -3  13   3     2745.93     2566.39     87.80 o
  -1  13   3     1751.83     1620.54     87.66 o
   1  13   3     2376.05     2279.16    146.24 o
   3  13   3     1247.76     1435.04     98.81 o
   5  13   3     1022.02     1149.38     76.33 o
   7  13   3      643.94      812.14     62.82 o
  11  13   3      801.49      967.13     62.83 o
 -10  14   3      161.44      177.10     80.70 o
  -8  14   3      884.86      807.90     74.06 o
  -6  14   3     1687.15     1447.03     74.15 o
  -4  14   3      753.17      646.21     40.39 o
  -2  14   3      651.98      498.05     40.38 o
   2  14   3     1445.16     1509.45    121.29 o
   4  14   3     1331.53     1603.48    114.53 o
   8  14   3      800.59      989.55     74.05 o
  -7  15   3     2552.12     2472.11    134.97 o
  -5  15   3     2769.52     2650.76    144.01 o
  -3  15   3     1704.41     1907.53    116.83 o
  -1  15   3     2305.43     2356.74    130.43 o
   1  15   3     2948.50     3520.42    225.09 o
   0   0   4   153953.00   166715.33   3006.40 o
   2   0   4    59589.00    61410.78    989.58 o
   4   0   4    29076.41    29267.64    481.62 o
   6   0   4    34866.12    34840.00    664.73 o
   8   0   4    59552.02    63307.40   1021.89 o
  10   0   4    46214.08    48061.32    814.73 o
  12   0   4    16488.75    17356.64    309.90 o
  14   0   4    14725.40    15553.95    282.25 o
  16   0   4     6178.67     5788.84    115.73 o
  18   0   4    13981.17    14926.99    294.31 o
  20   0   4     6146.24     6729.57    237.83 o
  22   0   4     3032.93     3256.75     90.09 o
  24   0   4     1577.20     1817.51     62.91 o
  26   0   4     1050.75     1212.09     69.58 o
 -25   1   4      275.61      228.70     31.39 o
 -23   1   4      416.64      430.60     35.88 o
 -21   1   4     1534.06     1411.18     51.68 o
 -19   1   4     2537.46     2771.82     90.07 o
 -17   1   4      520.67      565.37     35.90 o
 -15   1   4     2248.36     2173.35     85.58 o
 -13   1   4     5755.93     4157.60    165.85 o
 -11   1   4     9799.96    10667.99    262.05 o
  -9   1   4     7677.54     8266.69    219.96 o
  -7   1   4    15974.88    17697.65    426.25 o
  -5   1   4     6758.95     6742.14    167.52 o
  -3   1   4    16785.82    18834.54    650.21 o
  -1   1   4    35138.64    37458.06    847.23 o
   1   1   4    22056.32    26323.08    619.51 o
   3   1   4     8702.62     9599.21    192.03 o
   5   1   4    10223.12    11630.01    227.31 o
   7   1   4     3005.77     3183.10     99.54 o
   9   1   4    11191.19    12037.37    214.95 o
  11   1   4     3682.85     3863.92    115.37 o
  13   1   4     3316.55     3175.31    103.89 o
  15   1   4     4940.09     5058.99    131.34 o
  17   1   4     1406.62     1388.85     69.67 o
  19   1   4      531.30      471.10     42.62 o
  21   1   4      107.26       89.66     42.59 o
  23   1   4      176.68      230.91     65.01 o
  25   1   4       69.99       67.24     40.35 o
 -26   2   4     1194.51     1470.56     92.05 o
 -24   2   4     2356.40     2508.05    110.22 o
 -22   2   4     4655.57     4875.76    153.57 o
 -20   2   4     7769.68     8273.62    218.09 o
 -18   2   4     7606.02     8545.62    261.44 o
 -16   2   4     3501.37     3932.25     92.55 o
 -14   2   4    11883.61    13686.97    347.35 o
 -12   2   4    15130.88    14856.00    306.69 o
 -10   2   4    19098.63    19886.57    494.52 o
  -8   2   4    16294.80    17213.21    420.35 o
  -6   2   4     7502.38     8515.72    215.82 o
  -4   2   4    25443.22    27578.30    652.86 o
  -2   2   4    34201.05    36594.29    841.68 o
   0   2   4    27605.57    30951.13    724.84 o
   2   2   4     3888.01     4498.76    170.49 o
   4   2   4     3936.17     4402.59    184.01 o
   6   2   4    10458.49    10584.21    266.23 o
   8   2   4    15984.79    19349.14    660.75 o
  10   2   4    25766.37    27898.17    685.51 o
  12   2   4    10869.56    11443.25    266.66 o
  14   2   4     2606.39     2413.95     74.38 o
  16   2   4     5275.83     5340.38    142.68 o
  18   2   4     8974.82     9789.35    246.04 o
  20   2   4    10525.79    11464.64    308.01 o
  22   2   4     3740.58     4058.46    137.54 o
  24   2   4     1423.79     1677.80     78.61 o
 -25   3   4     3750.37     3912.46    155.51 o
 -23   3   4     5018.27     4680.47    151.35 o
 -21   3   4     9378.93     9102.95    213.97 o
 -19   3   4    13107.50    14385.10    355.50 o
 -17   3   4    18654.64    19224.53    443.30 o
 -15   3   4    14581.13    13747.34    309.40 o
 -13   3   4    18868.12    18221.36    380.78 o
 -11   3   4    28188.01    27665.08    526.73 o
  -9   3   4    28381.64    29015.30    554.14 o
  -7   3   4    24265.82    25531.22    501.27 o
  -3   3   4    50638.08    53531.96   1199.08 o
  -1   3   4    59433.36    65413.38   1201.42 o
   1   3   4    27895.54    28796.52    987.58 o
   5   3   4    25040.88    28645.77   1027.46 o
   7   3   4    42701.10    47988.47   1612.72 o
   9   3   4    28721.00    32097.15    767.66 o
  11   3   4    29147.52    33079.08    785.49 o
  13   3   4    14595.39    16402.99    432.51 o
  15   3   4    10813.60    11957.61    279.42 o
  17   3   4    12067.88    13453.13    307.11 o
  19   3   4    12483.78    13863.35    345.78 o
  21   3   4     6029.30     6292.14    199.18 o
  23   3   4     4450.37     4682.48    173.76 o
  25   3   4     2093.76     2106.45    116.90 o
 -24   4   4      509.63      493.45     49.34 o
 -22   4   4        9.57       17.93     29.14 o
 -20   4   4       64.56       29.14     29.14 o
 -18   4   4     2423.32     2287.13     69.78 o
 -16   4   4     2822.20     2970.25     72.12 o
 -14   4   4     1231.70     1337.00     47.19 o
 -12   4   4      962.65      891.73     35.94 o
 -10   4   4      107.54       62.77     24.66 o
  -8   4   4      287.22      235.51     31.40 o
  -6   4   4     4807.52     4383.31     97.71 o
  -4   4   4     3078.80     2653.78     81.45 o
  -2   4   4     2430.66     2552.19     60.98 o
   0   4   4     3598.55     4021.88    113.36 o
   4   4   4     1647.39     2094.70    110.37 o
   8   4   4     1020.39     1042.71     71.91 o
  10   4   4     1489.18     1518.28     94.47 o
  12   4   4      169.69      165.91     33.63 o
  14   4   4      607.60      504.90     51.61 o
  16   4   4     1974.63     1905.48    121.48 o
  18   4   4      433.93      430.64     44.86 o
  20   4   4      617.65      641.65     53.84 o
  22   4   4       60.11       35.86     42.59 o
  24   4   4      476.90      376.79     49.34 o
 -25   5   4      985.55      956.12     56.11 o
 -23   5   4     1761.97     1701.17     71.91 o
 -21   5   4     4935.55     5353.99    160.39 o
 -19   5   4     4541.48     4524.14    124.23 o
 -17   5   4     3508.45     3615.77     99.25 o
 -15   5   4     3108.37     3258.33     96.96 o
 -13   5   4    10552.06    11719.56    320.71 o
 -11   5   4    18102.10    18995.23    380.09 o
  -9   5   4    19484.45    19361.40    387.04 o
  -7   5   4    19842.82    19508.83    631.06 o
  -5   5   4    12442.53    11163.95    384.64 o
  -3   5   4    23313.61    23828.41    553.82 o
  -1   5   4    40009.59    39169.13   1252.99 o
   5   5   4    23301.61    26424.85    920.72 o
   7   5   4    26526.94    30823.87   1110.75 o
   9   5   4    27114.76    30813.31   1057.68 o
  11   5   4    18227.30    21266.67    589.58 o
  13   5   4    11988.24    12672.28    512.03 o
  15   5   4     6638.07     6865.81    236.05 o
  17   5   4     6736.13     6416.79    254.04 o
  19   5   4     6183.89     5776.70    194.75 o
  21   5   4     4212.01     5040.28    191.77 o
  23   5   4     1059.70     1313.19     69.59 o
 -24   6   4     1081.02      987.69     58.36 o
 -22   6   4     1299.25     1147.55     62.88 o
 -20   6   4     1985.69     1958.39     60.71 o
 -18   6   4     3405.56     3404.06     85.67 o
 -16   6   4     8418.38     8310.48    166.12 o
 -14   6   4     6027.50     6285.52    188.20 o
 -12   6   4     5393.22     5727.00    165.44 o
 -10   6   4     8978.11     8991.52    230.84 o
  -8   6   4    17306.23    18299.66    452.25 o
  -6   6   4    22213.64    21610.92    718.08 o
  -4   6   4    16609.90    16517.38    397.11 o
  -2   6   4    10725.56    10305.17    359.48 o
   0   6   4    16400.41    19917.45    673.27 o
   4   6   4    28399.46    31051.16   1115.57 o
   6   6   4    11702.80    11435.74    456.32 o
   8   6   4     7998.50     8196.22    330.95 o
  10   6   4    11762.51    12124.29    466.50 o
  14   6   4    12046.48    12800.66    433.26 o
  16   6   4     7956.32     8887.68    304.59 o
  18   6   4     2965.91     2907.89    114.87 o
  20   6   4     1460.30     1390.54     74.13 o
  22   6   4     1303.55     1223.87     80.84 o
  24   6   4     1560.68     1716.13    112.31 o
 -23   7   4      360.64      284.78     47.09 o
 -21   7   4     1002.43     1021.32     60.61 o
 -19   7   4     1132.83     1113.68     49.40 o
 -17   7   4      519.03      475.56     44.86 o
 -15   7   4      226.27      253.36     24.66 o
 -13   7   4     3292.76     2841.78     85.70 o
 -11   7   4     3402.65     2904.38     92.52 o
  -9   7   4     3333.17     3306.84     97.06 o
  -7   7   4      586.83      684.47     33.66 o
  -5   7   4       44.21       53.79     22.41 o
  -3   7   4     2164.02     2041.13     69.84 o
  -1   7   4     4240.33     4075.87     92.84 o
   1   7   4     2455.53     2561.24    119.49 o
   3   7   4       76.74      112.08     42.59 o
   5   7   4      119.47      190.56     51.56 o
   7   7   4     3764.59     4452.02    201.13 o
   9   7   4     2388.33     2277.28    126.14 o
  11   7   4     1417.95     1690.16    103.39 o
  13   7   4      190.96      130.04     33.63 o
  15   7   4      215.15       87.44     44.84 o
  17   7   4      606.24      540.68     56.09 o
  19   7   4     1437.36     1217.52     71.88 o
  21   7   4      871.94      973.97     65.08 o
  23   7   4       36.89       49.31     42.59 o
 -22   8   4     2034.58     1876.99     87.67 o
 -20   8   4     3357.44     3176.37    130.66 o
 -18   8   4     6916.58     6703.11    201.68 o
 -16   8   4     8887.22     8757.89    200.18 o
 -14   8   4     8514.65     9088.86    291.21 o
 -12   8   4    11912.55    12867.74    487.95 o
 -10   8   4    10462.23    11469.38    423.10 o
  -8   8   4    19653.24    22314.95    796.96 o
  -6   8   4    19117.79    19677.45    657.39 o
  -4   8   4    13421.79    14083.77    341.37 o
  -2   8   4    14387.13    13552.80    279.80 o
   2   8   4    16414.61    18094.43    650.13 o
   4   8   4    12998.63    14042.90    532.22 o
   6   8   4    15665.80    17105.41    636.45 o
   8   8   4    11304.75    13010.35    511.15 o
  10   8   4     7467.41     8325.53    418.32 o
  12   8   4     8790.22     9617.25    471.41 o
  14   8   4     6042.65     5890.96    208.37 o
  16   8   4     7581.58     8312.83    283.68 o
  18   8   4     4772.11     5774.04    221.30 o
  20   8   4     2688.28     2707.12    130.52 o
  22   8   4     2088.62     2025.42    107.90 o
 -21   9   4      424.21      423.85     47.09 o
 -19   9   4      685.61      612.49     49.36 o
 -17   9   4     2728.77     2442.26     83.28 o
 -15   9   4     3184.78     2956.04    123.92 o
 -13   9   4     1931.30     1628.09     80.95 o
 -11   9   4      671.48      531.82     85.27 o
  -9   9   4     3232.61     3021.58    151.08 o
  -7   9   4     3047.17     2881.36    137.53 o
  -5   9   4     6769.10     6742.27    265.78 o
  -3   9   4     6635.59     6317.42    172.64 o
  -1   9   4     1284.94     1325.84     40.45 o
   3   9   4     6143.77     7606.52    290.46 o
  11   9   4     1213.70     1511.62    125.78 o
  13   9   4     2577.64     2548.26    177.84 o
  15   9   4     3215.25     3404.31    141.94 o
  17   9   4     1076.74      942.90     58.37 o
  19   9   4      187.11      109.85     35.87 o
  21   9   4      460.41      423.87     49.34 o
 -20  10   4      661.60      558.59     44.87 o
 -18  10   4     1246.49     1149.65     76.34 o
 -16  10   4     1603.50     1575.03     92.12 o
 -14  10   4     1223.96     1075.68    107.79 o
 -12  10   4     1199.78     1163.30    119.03 o
 -10  10   4     3763.38     3735.91    144.38 o
  -8  10   4     3608.64     3232.62    178.21 o
  -6  10   4     3432.77     3502.81    121.80 o
  -4  10   4     1911.54     1938.93     69.73 o
  -2  10   4     2327.48     2174.69     76.54 o
   0  10   4     4855.94     5752.60    185.49 o
   2  10   4     4861.36     5469.59    176.44 o
   4  10   4     4793.27     5662.65    275.90 o
   6  10   4     3836.07     4387.71    223.45 o
   8  10   4     2641.51     2956.64    177.89 o
  10  10   4     2568.23     2888.27    173.34 o
  12  10   4     1840.61     2115.46    148.37 o
  14  10   4     2084.72     2403.87    121.43 o
  16  10   4     1004.41     1070.71     80.81 o
  18  10   4     1086.07      989.96     83.06 o
 -17  11   4     3744.21     4013.64    178.03 o
 -15  11   4     4886.54     4721.34    304.82 o
 -13  11   4     3183.31     3155.75    141.91 o
 -11  11   4     3909.76     4021.61    166.91 o
  -9  11   4     5152.03     5624.44    198.94 o
  -7  11   4     7195.83     6777.45    335.81 o
  -5  11   4     9237.00     8848.15    248.25 o
  -3  11   4     4796.38     4258.58    144.66 o
  -1  11   4     5767.63     4879.79    246.82 o
   1  11   4     6164.08     6469.31    217.53 o
   3  11   4    10591.49    13180.93    372.16 o
   5  11   4    11429.73    14023.32    402.30 o
   7  11   4     5738.56     6927.69    346.27 o
   9  11   4     3705.72     4598.07    250.31 o
  11  11   4     3591.58     4366.44    162.30 o
  13  11   4     5893.60     7004.92    309.87 o
  15  11   4     4157.79     5063.11    327.02 o
  17  11   4     2386.74     2327.73    200.16 o
 -16  12   4      139.33       91.91     60.52 o
 -14  12   4      291.64      213.01     56.05 o
 -12  12   4      361.76      343.10     69.52 o
 -10  12   4       76.01        2.24     56.04 o
  -8  12   4      212.33      132.28     44.84 o
  -6  12   4      272.71      295.97     49.33 o
  -4  12   4      409.95      423.88     38.13 o
  -2  12   4      138.82      107.60     29.14 o
   0  12   4       61.24      -42.59     42.59 o
   2  12   4       69.86      163.63     53.80 o
   4  12   4      296.06      284.77     42.60 o
   6  12   4      324.14      340.84     47.09 o
   8  12   4      120.73      248.82     76.22 o
  10  12   4      167.41      114.33     71.74 o
  14  12   4      180.50      192.80     56.05 o
 -13  13   4     1439.45     1403.68     92.08 o
 -11  13   4     1220.29     1167.55     83.08 o
  -9  13   4     2475.26     2501.61    130.48 o
  -7  13   4     4027.86     3905.99    187.18 o
  -5  13   4     3797.68     3785.45    128.51 o
  -3  13   4     2679.82     2394.79     87.78 o
  -1  13   4     2084.49     1900.12     83.20 o
   1  13   4     3305.97     4123.01    220.80 o
   3  13   4     4281.28     4659.44    248.20 o
   7  13   4     2184.02     2613.05    184.40 o
  13  13   4     1422.02     1484.47    123.52 o
 -10  14   4     1407.26     1556.31    101.06 o
  -8  14   4     1828.29     2026.99    123.60 o
  -6  14   4     3000.12     3113.41    153.08 o
  -4  14   4     2960.72     3192.17    157.58 o
  -2  14   4     2473.81     2328.32     94.48 o
   0  14   4     1701.99     1840.28    143.81 o
   2  14   4     3440.71     3935.71    245.56 o
   4  14   4     2607.87     2783.20    186.75 o
   6  14   4     2528.06     2879.48    182.22 o
   8  14   4     1964.68     2429.69    164.08 o
  -3  15   4      155.86      100.88     49.32 o
  -1  15   4       90.19       17.93     35.86 o
   1  15   4       70.15      123.28     40.35 o
   3  15   4       95.58       71.73     53.80 o
 -25   1   5     1886.88     1854.15     87.65 o
 -23   1   5     4357.14     4494.79    198.56 o
 -21   1   5     6833.92     7085.06    253.85 o
 -19   1   5     5099.16     4907.18    185.43 o
 -17   1   5     8565.32     8383.25    214.08 o
 -15   1   5     6843.37     7217.31    174.98 o
 -13   1   5    18221.27    19487.00    417.10 o
 -11   1   5    30591.56    31942.47    624.20 o
  -9   1   5    27883.73    30353.17    597.37 o
  -7   1   5    12648.43    12613.30    255.19 o
  -5   1   5     9561.43    10266.43    359.58 o
  -3   1   5    39960.38    44735.07   1006.10 o
  -1   1   5    47290.75    51784.40   1170.80 o
   1   1   5    44589.57    50488.14    953.61 o
   3   1   5    31650.44    37724.66    875.44 o
   5   1   5    13138.55    13108.38    321.02 o
   7   1   5    30496.73    33579.60    639.20 o
   9   1   5    37228.31    40632.43    808.69 o
  11   1   5    22456.70    24340.15    617.16 o
  13   1   5     9455.47     9280.06    269.78 o
  15   1   5     6968.32     7150.11    184.04 o
  17   1   5     8419.71     8830.08    270.82 o
  19   1   5     8800.31     9714.12    261.62 o
  21   1   5     6708.11     7079.42    215.21 o
  23   1   5     1995.23     2108.65     96.67 o
  25   1   5     1206.86     1169.71     74.09 o
 -24   2   5     1501.35     1502.77     87.61 o
 -22   2   5     3161.76     2939.53    105.87 o
 -20   2   5     3164.54     3213.12    108.16 o
 -18   2   5     4729.96     4923.15    144.67 o
 -16   2   5     6416.83     6587.24    204.22 o
 -14   2   5     8238.24     9125.83    202.90 o
 -12   2   5     8766.49     9210.54    210.27 o
 -10   2   5    17840.67    18894.98    371.68 o
  -8   2   5    14488.35    15592.99    318.65 o
  -6   2   5    16733.93    18002.26    363.56 o
  -4   2   5     9399.68     9493.57    228.07 o
  -2   2   5    25739.46    26060.07    842.52 o
   0   2   5    21144.37    21562.86    417.42 o
   2   2   5    23516.79    25037.07    597.09 o
   4   2   5    15075.95    16913.27    563.62 o
   6   2   5    18749.24    20705.75    725.28 o
   8   2   5    16531.64    18925.59    462.28 o
  10   2   5    15658.66    16273.03    427.50 o
  12   2   5     7765.74     8428.63    200.57 o
  14   2   5     6066.13     6563.57    179.23 o
  16   2   5     5408.38     6189.95    203.77 o
  18   2   5     4910.50     5391.49    155.98 o
  20   2   5     4312.08     4530.14    151.23 o
  22   2   5     2593.13     2594.56    112.51 o
  24   2   5     1081.23     1081.99     67.34 o
 -25   3   5      235.62      132.28     40.36 o
 -23   3   5      892.41      805.70     47.13 o
 -21   3   5     1433.54     1410.76     51.67 o
 -19   3   5     1902.44     2032.72     78.70 o
 -17   3   5     1103.35      943.23     53.90 o
 -15   3   5      721.42      657.61     40.40 o
 -13   3   5     4900.06     5244.73    124.55 o
 -11   3   5     9073.46     9312.63    201.30 o
  -9   3   5     4027.04     3592.09     88.27 o
  -7   3   5      899.02      707.66     38.19 o
  -5   3   5     1154.17     1184.93     67.45 o
  -3   3   5     9878.36    10107.47    366.50 o
  -1   3   5    23104.89    23635.39    444.64 o
   1   3   5     9068.14     7953.44    305.99 o
   3   3   5     2246.67     1980.47     94.74 o
   5   3   5      258.01      354.36     51.58 o
   7   3   5     2193.40     2373.30    128.47 o
   9   3   5     9406.91     9497.60    384.95 o
  11   3   5     3480.08     3735.66    121.96 o
  13   3   5      274.47      246.67     65.03 o
  15   3   5      411.03      515.89     69.53 o
  17   3   5     1402.56     1539.10     62.91 o
  19   3   5      813.46      931.38     58.35 o
  21   3   5      364.16      444.02     42.61 o
  23   3   5      339.27      311.69     42.60 o
 -24   4   5     2498.27     2247.23     83.23 o
 -22   4   5     5188.72     5749.88    171.71 o
 -20   4   5     6991.54     7399.33    185.89 o
 -18   4   5     7452.75     7934.89    188.44 o
 -16   4   5    11259.10    11989.08    361.50 o
 -14   4   5    14917.59    16868.11    452.22 o
 -12   4   5    27224.70    30530.28    611.08 o
 -10   4   5    33384.63    39230.37    924.26 o
  -8   4   5    22989.30    24625.98    595.73 o
  -6   4   5    25706.49    28672.96    672.81 o
  -4   4   5    23728.43    24042.02    799.97 o
  -2   4   5    37511.16    36213.52    684.99 o
   0   4   5    45428.61    51811.34   1222.43 o
   2   4   5    28933.25    32631.82   1102.93 o
   4   4   5    12805.63    12904.71    474.86 o
   6   4   5    16283.29    16826.85    622.61 o
   8   4   5    31706.01    35851.30   1250.51 o
  10   4   5    14721.12    15589.96    596.94 o
  12   4   5    11121.76    11467.66    488.33 o
  14   4   5     7268.43     8118.18    377.27 o
  16   4   5     7650.55     7721.14    377.20 o
  18   4   5     6480.15     7103.71    328.56 o
  20   4   5     5115.01     5730.41    207.89 o
  22   4   5     3230.73     3567.54    146.40 o
  24   4   5     2041.95     2202.88    121.38 o
 -23   5   5      353.93      302.72     38.12 o
 -21   5   5      994.29      873.19     47.14 o
 -19   5   5     1423.14     1300.73     51.67 o
 -17   5   5     2656.68     2267.46     81.06 o
 -15   5   5     3730.91     3565.83    126.38 o
 -13   5   5     6625.74     6539.62    158.95 o
 -11   5   5     1412.31     1400.46     62.94 o
  -9   5   5     4913.75     5204.87    151.82 o
  -7   5   5     8064.55     7822.32    203.27 o
  -5   5   5     9193.51     9009.82    233.78 o
  -3   5   5     3747.80     4421.32    183.28 o
  -1   5   5     2621.14     1967.65     65.44 o
   1   5   5     5505.22     5080.27    204.57 o
   3   5   5     8355.91     8313.55    338.67 o
   5   5   5    12276.05    13059.01    500.76 o
   7   5   5     3594.71     3780.86    169.49 o
   9   5   5      492.61      350.01     71.80 o
  11   5   5      824.67      763.31     87.56 o
  13   5   5     1845.84     1702.68    130.46 o
  15   5   5     3499.60     3338.17    184.95 o
  17   5   5      425.72      385.77     80.74 o
  19   5   5      372.22      461.97     62.79 o
  21   5   5      588.70      572.03     94.22 o
  23   5   5      792.15      881.82     89.75 o
 -22   6   5     1903.15     1744.15     71.92 o
 -20   6   5     3489.03     3089.60    108.17 o
 -18   6   5     2913.64     2477.28     78.82 o
 -16   6   5     1834.29     1670.59     65.20 o
 -14   6   5     3186.15     3093.16     90.18 o
 -12   6   5     3589.42     3473.58     97.05 o
 -10   6   5     9774.73    10030.67    281.23 o
  -8   6   5     7536.98     7861.28    168.57 o
  -6   6   5     3072.37     3170.98     97.05 o
  -4   6   5     9790.78     9025.89    233.84 o
  -2   6   5    12480.42    11790.44    230.78 o
   2   6   5     9201.22    10214.13    400.78 o
   6   6   5     7315.86     8122.82    339.40 o
   8   6   5    10545.40    11464.25    478.92 o
  10   6   5    19846.23    22589.01    892.47 o
  12   6   5     6091.49     7087.89    331.04 o
  14   6   5     4136.67     5254.47    189.68 o
  16   6   5     3730.80     4143.48    245.86 o
  18   6   5     5124.82     5961.53    212.43 o
  20   6   5     2905.81     3363.40    164.34 o
  22   6   5     1074.76      931.57     92.03 o
 -23   7   5     2278.77     2266.53     92.19 o
 -21   7   5     2561.93     2396.07     92.24 o
 -19   7   5     5448.66     5307.45    223.78 o
 -17   7   5     6341.03     6413.57    165.32 o
 -15   7   5     6491.61     6477.62    174.52 o
 -13   7   5     2841.59     2516.48     81.10 o
 -11   7   5     7796.04     7568.04    186.53 o
  -9   7   5     6225.12     5698.19    136.16 o
  -7   7   5    18457.08    19240.92    470.03 o
  -5   7   5    18797.93    19529.33    477.92 o
  -3   7   5    15629.66    15301.52    375.53 o
  -1   7   5     9859.44     9253.60    233.63 o
   5   7   5    30469.94    39029.98   1389.76 o
   7   7   5    15792.25    18961.84    747.28 o
   9   7   5    13874.38    17372.40    715.98 o
  11   7   5    11292.65    13615.21    544.70 o
  13   7   5    16823.45    20616.11    595.49 o
  15   7   5     7182.31     8470.88    410.61 o
  17   7   5     7653.24     8592.44    310.84 o
  19   7   5     4815.73     5046.30    225.79 o
  21   7   5     2533.75     2787.23    209.21 o
 -20   8   5       77.40       17.93     35.86 o
 -18   8   5      249.52      251.11     53.81 o
 -16   8   5      928.84      886.63     60.60 o
 -14   8   5      751.69      673.23     44.88 o
 -12   8   5      226.04      224.21     24.66 o
 -10   8   5      189.78      230.93     62.78 o
  -8   8   5      392.20      419.43     29.16 o
  -6   8   5     1502.18     1393.75     49.46 o
  -4   8   5      563.61      518.32     33.66 o
  -2   8   5      507.86      401.60     74.04 o
   0   8   5     1174.04     1267.15     92.12 o
   4   8   5     2829.79     3286.54    187.09 o
   6   8   5     2183.03     2345.46    141.81 o
   8   8   5      181.97      145.73     78.47 o
  10   8   5      191.14      237.65     65.02 o
  12   8   5      601.27      533.97     80.77 o
  14   8   5     1617.10     1647.28     94.39 o
  16   8   5      318.01      293.75     53.82 o
  18   8   5      334.31      278.05     62.79 o
  20   8   5       57.06       42.59    118.79 o
 -19   9   5     3555.93     3516.99    132.93 o
 -17   9   5     3993.49     3788.47    148.83 o
 -15   9   5     6221.63     6897.27    244.47 o
 -13   9   5     6834.85     7179.09    342.29 o
 -11   9   5     7256.69     6397.67    317.73 o
  -9   9   5    11234.49    11242.23    429.84 o
  -7   9   5    12337.36    11156.71    456.17 o
  -5   9   5    13961.43    13680.26    287.55 o
  -3   9   5    12472.24    12186.41    263.92 o
  -1   9   5    10313.95     9910.27    226.32 o
   7   9   5     5920.57     6361.77    323.98 o
   9   9   5     5126.48     5427.96    284.97 o
  11   9   5     4168.30     4864.35    306.98 o
  13   9   5     2921.66     2794.75    191.42 o
  15   9   5     2974.60     3503.76    222.93 o
  17   9   5     1640.73     1952.47    112.34 o
  19   9   5     1212.96     1515.50     98.79 o
 -18  10   5     3055.81     2906.37    121.57 o
 -16  10   5     4447.50     5036.20    225.64 o
 -14  10   5     5846.41     7219.81    239.76 o
 -12  10   5     5003.38     5230.76    262.10 o
 -10  10   5     3980.43     4198.90    225.63 o
  -8  10   5    11780.86    12526.89    523.67 o
  -6  10   5    13608.91    14513.60    546.21 o
  -4  10   5    10575.13    11195.45    438.50 o
  -2  10   5     6210.85     5981.58    183.60 o
   0  10   5     7493.10     8090.20    252.18 o
   2  10   5     8339.10     8574.99    391.32 o
   4  10   5     8738.04     9446.56    407.45 o
   6  10   5     4447.10     4454.29    243.95 o
   8  10   5     2944.17     3074.73    193.72 o
  12  10   5     3611.48     4012.56    263.75 o
  14  10   5     2850.59     3198.87    236.37 o
  16  10   5     2072.86     2497.72    139.39 o
  18  10   5      719.83      953.50     80.77 o
 -17  11   5       50.01        0.00     49.31 o
 -15  11   5       78.98       38.10     58.28 o
 -13  11   5      193.54      206.25     65.01 o
 -11  11   5       93.83       76.21     47.07 o
  -9  11   5       42.53       20.17     58.28 o
  -7  11   5      137.37       60.53     60.53 o
  -5  11   5       26.63       58.27     58.27 o
  -3  11   5      212.64      112.10     29.15 o
  -1  11   5       76.11       49.31     29.14 o
   1  11   5      757.24     1059.23     60.59 o
   3  11   5      470.12      486.73     65.05 o
   5  11   5      207.86       89.68     58.29 o
   9  11   5      295.74      278.04     74.00 o
  11  11   5      300.25      354.28    112.11 o
  13  11   5      129.31      186.06     78.46 o
  15  11   5      534.23      628.03     67.29 o
 -14  12   5     1311.05     1055.38     83.08 o
 -12  12   5     1022.36      900.10     96.52 o
 -10  12   5     1357.74     1170.10     83.10 o
  -6  12   5     4062.81     3595.64    216.55 o
  -4  12   5     4260.14     4059.68    148.94 o
  -2  12   5     3006.02     3180.08    184.68 o
   0  12   5     2441.91     3393.21    132.76 o
   2  12   5     4886.52     6221.23    228.16 o
   4  12   5     5996.79     7786.26    267.01 o
   6  12   5     6224.70     7299.07    400.60 o
   8  12   5     2959.94     3737.53    252.17 o
  10  12   5     3136.86     3852.99    263.47 o
  12  12   5     3404.66     4761.81    304.09 o
  14  12   5     3824.51     4831.62    317.75 o
 -11  13   5      458.25      401.44     69.52 o
  -9  13   5      226.74      105.37     73.98 o
  -7  13   5      524.18      480.00     67.29 o
  -5  13   5      716.54      533.99    107.70 o
  -3  13   5     1260.44      929.67     60.63 o
  -1  13   5      856.74      733.85     89.77 o
   1  13   5      995.54     1402.91     83.05 o
   3  13   5     1161.39     1663.70    134.71 o
   5  13   5     2031.77     2603.35    175.35 o
   7  13   5      953.75     1185.05     85.29 o
   9  13   5     1374.14     1776.38    168.43 o
  11  13   5     1260.00     1531.28    148.19 o
  -6  14   5     1572.80     1558.95    101.08 o
  -4  14   5      789.96      691.09     47.12 o
  -2  14   5      408.32      426.09     47.09 o
   0  14   5      629.70      664.01     76.27 o
   2  14   5      773.05      783.07     87.51 o
   4  14   5      834.86      744.99     80.78 o
   6  14   5      494.72      441.83     71.77 o
   0   0   6    41527.84    46615.42   1063.34 o
   4   0   6    10243.87     9934.07    202.45 o
   6   0   6    19972.45    21855.73    434.81 o
   8   0   6    33683.43    36383.80    706.83 o
  10   0   6    20302.97    23034.36    484.27 o
  12   0   6    17874.55    20012.13    431.97 o
  14   0   6     8382.38     9491.26    239.10 o
  16   0   6    10209.14    11388.22    340.05 o
  18   0   6    12616.07    13467.05    411.98 o
  20   0   6     9898.82    11052.38    295.94 o
  22   0   6     5043.52     5049.56    180.66 o
  24   0   6     2476.29     2505.61    112.46 o
 -25   1   6      745.96      731.42     58.33 o
 -23   1   6     1418.66     1354.35     71.87 o
 -21   1   6     1794.66     1849.80    132.61 o
 -19   1   6     3312.78     3407.67    139.73 o
 -17   1   6     1751.43     1982.97     76.44 o
 -15   1   6     4244.28     3956.24    119.75 o
 -13   1   6     6070.54     6530.12    154.29 o
 -11   1   6     7333.15     7830.58    220.87 o
  -9   1   6     4250.05     6154.14    226.34 o
  -7   1   6     2583.76     2404.39     85.71 o
  -5   1   6     8273.34     8702.60    315.88 o
  -3   1   6     3091.04     2634.90    115.25 o
  -1   1   6     6160.91     8809.18    319.01 o
   1   1   6     1004.52      977.58     40.45 o
   5   1   6      439.11      459.96     26.92 o
   7   1   6     2917.17     3173.23    121.87 o
   9   1   6     4793.20     5815.39    158.58 o
  11   1   6     2087.78     2203.85     56.28 o
  13   1   6     3505.77     3967.40    160.23 o
  15   1   6     3033.72     3234.24    171.29 o
  17   1   6     2255.29     2400.77    112.50 o
  19   1   6     3844.00     4061.87    164.64 o
  21   1   6     1261.51     1230.59     80.84 o
  23   1   6     1572.56     1532.05     83.12 o
 -24   2   6     1062.39      927.06     60.61 o
 -22   2   6     1686.30     1757.19    101.12 o
 -20   2   6     2382.44     2585.15     99.00 o
 -18   2   6     1164.19     1313.75     60.63 o
 -16   2   6     2004.13     2719.61    105.72 o
 -14   2   6     5498.61     5980.35    197.08 o
 -12   2   6     7604.64     8460.00    204.90 o
 -10   2   6    16712.24    18191.69    455.37 o
  -8   2   6    17783.50    20198.35    522.75 o
  -4   2   6    22233.33    23141.94    764.53 o
  -2   2   6    21890.32    22398.62    760.12 o
   0   2   6    33229.18    35562.18    685.81 o
   2   2   6    16542.46    17130.69    432.30 o
   4   2   6    17177.28    17676.89    453.43 o
   6   2   6    15265.16    17499.23    434.40 o
   8   2   6    16435.97    18244.81    688.04 o
  10   2   6    12210.84    13572.74    377.15 o
  12   2   6     8811.50     9591.36    280.56 o
  14   2   6     2604.08     2675.71    150.90 o
  16   2   6     2778.32     2907.73    209.46 o
  18   2   6     3905.39     3941.03    205.29 o
  20   2   6     2919.16     3323.33    114.83 o
  22   2   6      298.68      497.77     58.30 o
 -23   3   6     2538.39     2476.91    105.74 o
 -21   3   6     2727.33     2939.54    101.29 o
 -19   3   6     4743.76     4614.74    146.82 o
 -17   3   6     4292.66     4177.46    128.71 o
 -15   3   6     3822.97     3877.83    144.46 o
 -13   3   6    11398.81    11544.45    339.14 o
 -11   3   6    14088.12    13842.13    302.22 o
  -9   3   6    24011.88    25083.22    502.42 o
  -7   3   6    21365.78    22352.12    439.75 o
  -5   3   6    23519.05    24585.46    608.48 o
  -3   3   6    31560.94    34052.52    796.69 o
  -1   3   6    33234.09    35828.00    841.61 o
   1   3   6    37728.62    37993.77   1307.43 o
   3   3   6    35040.83    34688.79   1202.95 o
   5   3   6    27947.43    33389.38   1112.74 o
   7   3   6    28324.17    30707.45   1112.87 o
   9   3   6    18331.89    18979.31    759.27 o
  11   3   6    21759.27    23960.11    622.22 o
  13   3   6    10769.14    12157.08    354.53 o
  15   3   6     5532.83     5441.71    219.57 o
  17   3   6     5958.11     5732.29    357.70 o
  19   3   6     4953.66     5010.64    194.28 o
  21   3   6     1730.84     1966.25     94.38 o
  23   3   6      852.12      893.11     65.08 o
 -24   4   6       85.50       69.49     38.11 o
 -22   4   6      295.00      255.61     40.36 o
 -20   4   6      232.50      136.76     35.87 o
 -18   4   6      217.66      174.88     35.87 o
 -16   4   6      526.39      370.14     40.38 o
 -14   4   6     1594.12     1299.30     65.19 o
 -12   4   6     1736.02     1475.31     60.72 o
 -10   4   6     2490.21     2180.85     67.59 o
  -8   4   6     1839.56     1888.04     67.51 o
  -6   4   6     1013.66      786.27     87.61 o
  -4   4   6     2659.79     2359.22     81.20 o
  -2   4   6      984.98      871.68     51.67 o
   0   4   6     1142.04     1083.29     51.69 o
   2   4   6     2017.22     2353.50    119.36 o
   4   4   6     6839.08     7416.71    307.42 o
   6   4   6     2232.60     2403.47    130.65 o
   8   4   6     1160.03     1404.27     96.61 o
  10   4   6      260.51      329.63     69.51 o
  12   4   6     4023.91     4557.91    153.59 o
  14   4   6      334.89      410.39     51.58 o
  16   4   6      811.42      760.83     74.06 o
  18   4   6      820.36      778.74     94.26 o
  20   4   6      319.73      329.62     44.85 o
  22   4   6      161.84      251.07     49.32 o
 -23   5   6     3255.68     3445.25    180.14 o
 -21   5   6     6139.57     6634.73    185.49 o
 -19   5   6     5834.94     5901.74    183.23 o
 -17   5   6     6049.08     5836.55    169.80 o
 -15   5   6     8556.54     8570.34    222.96 o
 -13   5   6    10792.79    11698.59    274.35 o
 -11   5   6    14847.82    16150.22    428.95 o
  -9   5   6     9918.37    10385.25    281.30 o
  -7   5   6    12047.89    13132.72    335.68 o
  -5   5   6     8806.36     9028.83    237.66 o
  -3   5   6    16116.76    16156.39    413.49 o
  -1   5   6    17491.14    16028.68    403.22 o
   5   5   6     8504.20    11038.47    408.66 o
   7   5   6     7573.86     8721.15    359.78 o
   9   5   6    12783.87    14617.39    595.36 o
  11   5   6     8329.42    10209.91    450.84 o
  13   5   6     4607.48     5033.08    180.80 o
  15   5   6     4371.25     4737.57    302.59 o
  17   5   6     5234.92     6066.99    237.34 o
  19   5   6     4917.99     5381.71    336.50 o
  21   5   6     3800.04     4239.51    193.83 o
 -22   6   6     1810.87     1647.15     78.65 o
 -20   6   6     2926.29     2769.00     96.80 o
 -18   6   6     6261.15     6483.00    224.10 o
 -16   6   6     9355.01     9970.09    257.22 o
 -14   6   6     5610.25     5814.59    199.18 o
 -12   6   6     6254.98     7064.37    217.64 o
 -10   6   6     8364.94     8483.43    202.69 o
  -8   6   6    10707.03    11323.52    261.00 o
  -6   6   6    10622.10    10878.77    231.37 o
  -4   6   6     8353.84     7922.92    221.29 o
  -2   6   6     7208.92     6726.67    182.11 o
  10   6   6     5769.55     6264.66    321.73 o
  14   6   6     5374.89     6170.55    316.67 o
  18   6   6     2111.66     2558.92    132.67 o
  20   6   6     1481.13     1650.93    159.48 o
 -21   7   6      282.68      199.55     38.12 o
 -19   7   6       88.92      121.04     38.11 o
 -17   7   6       23.55       13.45     29.14 o
 -15   7   6      245.52      228.70     33.63 o
 -13   7   6     1266.02     1403.85     83.11 o
 -11   7   6     2022.27     1826.56     65.23 o
  -9   7   6     2269.82     2273.35     83.28 o
  -7   7   6      818.13      657.73     35.92 o
  -5   7   6      649.77      484.74     53.86 o
  -3   7   6     1009.85      799.52     35.93 o
  -1   7   6     4856.92     4737.87    115.45 o
   3   7   6     1308.29     1660.67    105.62 o
   7   7   6     4617.44     5594.04    280.38 o
   9   7   6     1889.08     1970.19    130.45 o
  13   7   6      548.72      513.72     60.57 o
  15   7   6       39.92       17.93     65.00 o
  17   7   6     1073.10     1050.64     94.29 o
  19   7   6      277.57      410.31     56.05 o
 -20   8   6     2374.23     2192.73     87.71 o
 -18   8   6     3206.99     3130.41    128.37 o
 -16   8   6     3989.88     3391.99    121.79 o
 -14   8   6     4606.40     4297.28    164.85 o
 -12   8   6     5652.45     5874.31    203.65 o
 -10   8   6     9689.89    10718.36    316.85 o
  -8   8   6    13132.98    13899.05    385.51 o
  -6   8   6     8964.64    10232.11    387.41 o
  -2   8   6    12978.71    13808.78    606.47 o
  10   8   6     7413.94     8923.65    435.85 o
  12   8   6     4728.86     5371.82    298.18 o
  14   8   6     6820.74     7787.46    405.57 o
  16   8   6     4909.47     5690.68    340.99 o
  18   8   6     2141.19     2331.53    134.90 o
 -19   9   6      578.99      515.91     56.08 o
 -17   9   6     1100.59      954.09     65.10 o
 -15   9   6     1201.05     1219.25     62.87 o
 -13   9   6      826.56      763.03     71.81 o
 -11   9   6      814.31      641.86     62.84 o
  -9   9   6     1621.26     1222.62     74.17 o
  -7   9   6     2602.60     2253.77     96.82 o
  -5   9   6     4763.38     4019.06    133.37 o
  -3   9   6     3018.12     2830.50     81.13 o
  -1   9   6     1329.52     1727.71     87.62 o
   1   9   6     3756.03     5127.13    245.98 o
   3   9   6     4936.53     5911.02    298.49 o
   7   9   6     1549.81     1916.93    130.34 o
  11   9   6     1450.00     1714.11    143.78 o
  13   9   6     1435.72     1518.51     96.59 o
  15   9   6     1709.07     1624.63    175.27 o
  17   9   6      715.38      677.56     83.01 o
 -16  10   6     1230.30      994.66     71.85 o
 -14  10   6     1086.60      765.52     78.57 o
 -12  10   6     1403.49     1028.74     80.86 o
 -10  10   6     2099.46     1603.42     83.21 o
  -8  10   6     1326.45     1105.11     98.83 o
  -4  10   6     1148.41     1125.07     60.63 o
  -2  10   6     1726.02     1643.24     71.93 o
   0  10   6     4454.94     5257.95    187.46 o
   2  10   6     1852.08     2097.76    119.17 o
   4  10   6     2051.13     2327.80    146.19 o
   6  10   6     1761.49     2009.58    137.12 o
  10  10   6     1324.51     1592.38    150.48 o
  12  10   6      986.90     1131.30    139.17 o
  16  10   6      486.95       53.83     96.44 o
 -15  11   6     3310.49     2846.49    126.11 o
 -13  11   6     2489.31     2038.08    110.23 o
 -11  11   6     3319.67     2705.38    141.91 o
  -9  11   6     3603.91     3065.28    200.60 o
  -7  11   6     6022.94     5233.80    287.37 o
  -5  11   6     6307.15     6095.08    316.98 o
  -3  11   6     4024.67     3336.65    126.34 o
  -1  11   6     4064.23     3506.19    126.35 o
   1  11   6     4540.03     5498.14    191.93 o
   5  11   6     5157.19     5692.55    323.16 o
   9  11   6     2801.37     3144.58    231.85 o
  11  11   6     2502.08     2672.64    204.72 o
  13  11   6     3099.50     3759.89    186.87 o
 -12  12   6      144.84      109.84     44.83 o
 -10  12   6      147.47      203.99     73.98 o
  -8  12   6      212.52      257.82     80.71 o
  -6  12   6      252.07      255.60    103.14 o
  -4  12   6      619.06      708.91     83.00 o
  -2  12   6      207.02      212.98     35.87 o
   0  12   6      215.31      204.02     40.36 o
   2  12   6      198.27      266.79     53.81 o
   4  12   6      361.02      439.52     78.49 o
   6  12   6      296.93      320.64     76.24 o
  10  12   6      131.62      109.84     80.70 o
  12  12   6       48.17      116.55     58.28 o
  -9  13   6     1783.70     1669.51    139.31 o
  -7  13   6     1881.19     1768.69    159.56 o
  -3  13   6     1229.00     1304.53     78.59 o
  -1  13   6     1100.35      942.86     69.59 o
   1  13   6     1753.02     2224.62    114.60 o
   3  13   6     2375.22     2894.64    141.70 o
   5  13   6     1492.61     1758.73     98.83 o
   7  13   6     1366.24     1630.35    101.05 o
   0  14   6     1133.44     1160.59    114.49 o
 -23   1   7     2566.03     2773.77    121.48 o
 -21   1   7     4677.81     5020.13    221.21 o
 -19   1   7     3932.59     4255.95    135.32 o
 -17   1   7     5421.23     5249.68    160.59 o
 -15   1   7     7170.86     7670.16    204.30 o
 -13   1   7    15193.28    16089.30    371.11 o
 -11   1   7    16126.75    16789.52    381.58 o
  -9   1   7    19764.16    20937.16    452.57 o
  -7   1   7     8650.48     8750.72    196.39 o
  -5   1   7    15327.62    15389.89    389.50 o
  -3   1   7    24788.66    27334.23    653.52 o
  -1   1   7    32004.91    34876.25    678.24 o
   1   1   7    19796.61    21112.60    426.52 o
   3   1   7    12558.25    13136.36    343.51 o
   5   1   7     9428.01     9710.78    215.08 o
   7   1   7    14459.81    15109.22    385.76 o
   9   1   7    22169.44    24162.97    505.64 o
  11   1   7    10159.64    10040.70    203.37 o
  13   1   7     3957.91     3993.50    121.90 o
  15   1   7     4086.21     3787.45    126.40 o
  17   1   7     5712.31     6203.13    194.55 o
  19   1   7     4262.10     4670.22    169.21 o
  21   1   7     3291.32     3641.81    177.92 o
 -22   2   7     1744.24     1842.56     92.13 o
 -20   2   7     2803.11     2978.10    148.57 o
 -18   2   7     3284.80     3010.41    105.91 o
 -16   2   7     5704.65     5977.39    172.01 o
 -14   2   7     7279.26     7469.03    242.99 o
 -12   2   7     7975.59     8514.92    211.62 o
 -10   2   7    11963.72    12666.66    296.07 o
  -8   2   7    11419.05    13215.12    351.15 o
  -6   2   7     6082.07     6177.69    177.15 o
  -4   2   7    11869.87    11949.64    310.65 o
  -2   2   7    15945.08    16925.21    343.75 o
   0   2   7    15341.33    17037.05    352.62 o
   2   2   7    14924.68    15940.44    335.95 o
   4   2   7    10615.25    11479.34    250.05 o
   6   2   7    10066.39    11335.87    309.10 o
   8   2   7     6105.45     6563.21    290.49 o
  10   2   7     9453.05    11552.70    435.99 o
  12   2   7     3317.36     3265.39    126.29 o
  14   2   7     3350.34     3931.86    133.02 o
  16   2   7     3492.08     3794.07    135.26 o
  18   2   7     2328.88     2474.49     96.73 o
  20   2   7     2498.96     2654.66    134.98 o
  22   2   7     1418.10     1334.02     92.08 o
 -23   3   7      628.50      489.03     51.59 o
 -21   3   7      869.83      931.32     74.06 o
 -19   3   7      541.57      406.01     44.86 o
 -17   3   7      255.52      204.04     40.36 o
 -15   3   7      118.46       26.90     33.63 o
 -13   3   7      824.89      624.01     58.36 o
 -11   3   7     3394.10     3135.80    119.57 o
  -9   3   7      173.35       51.57     35.87 o
  -7   3   7      156.70      145.73     33.63 o
  -5   3   7     1675.44     1687.08    116.97 o
  -3   3   7     5241.24     5176.53    145.12 o
  -1   3   7     4446.66     4273.83    172.04 o
   1   3   7     3616.85     3969.82    176.24 o
   3   3   7     1801.20      996.82     72.00 o
   5   3   7      702.95      668.89     71.83 o
   7   3   7     5842.64     6650.51    294.87 o
   9   3   7     5200.92     5291.56    255.86 o
  11   3   7     1647.32     1735.60    123.65 o
  13   3   7     1015.21     1023.85     92.06 o
  15   3   7      883.87      978.64    132.43 o
  17   3   7     1145.55     1333.75     83.08 o
  19   3   7     1159.16     1353.86     71.85 o
  21   3   7      544.88      531.59     49.35 o
 -22   4   7     2833.14     2536.28     99.02 o
 -20   4   7     5139.23     5524.93    185.22 o
 -18   4   7     4536.23     4598.44    144.48 o
 -16   4   7     4329.93     4363.73    130.93 o
 -14   4   7     6769.78     7513.51    190.50 o
 -12   4   7    11461.43    12750.94    363.85 o
 -10   4   7    11048.05    11219.78    267.79 o
  -8   4   7    10012.76    10180.43    230.91 o
  -6   4   7    13702.69    13982.48    541.60 o
  -4   4   7    16130.37    14767.99    377.77 o
  -2   4   7    19569.99    19671.97    474.00 o
   2   4   7    16953.97    15903.92    608.38 o
   6   4   7    20321.43    25644.37    998.53 o
   8   4   7    19769.78    23670.31    944.86 o
  10   4   7    16289.04    19289.60    810.56 o
  12   4   7     9519.64    11761.76    526.54 o
  14   4   7     7663.96     9095.84    315.61 o
  16   4   7     8109.50     9323.80    349.70 o
  18   4   7     5288.92     6272.74    268.90 o
  20   4   7     3935.90     4407.18    198.38 o
 -21   5   7      560.75      513.66     49.35 o
 -19   5   7     1063.08      761.01     78.57 o
 -17   5   7     1504.48     1538.94     85.37 o
 -15   5   7     1994.85     1909.18     71.96 o
 -13   5   7     1284.51     1248.93     58.40 o
 -11   5   7      312.74      248.92     40.36 o
  -9   5   7     4047.10     4336.44    153.58 o
  -7   5   7     2473.92     2360.31     72.07 o
  -5   5   7     7838.10     8595.11    239.07 o
  -3   5   7      283.69      327.41     56.06 o
  -1   5   7     4130.46     4195.60    201.19 o
   5   5   7     7323.19     8029.62    357.02 o
   7   5   7     5770.67     6651.59    308.22 o
   9   5   7     3269.36     3720.62    198.43 o
  11   5   7     1218.05     1437.51    110.06 o
  13   5   7     4038.46     4384.81    234.70 o
  15   5   7     2940.56     2929.86    141.88 o
  17   5   7     1692.31     1593.23    116.85 o
  19   5   7      693.00      738.12     78.52 o
 -20   6   7     1364.06     1077.94     62.88 o
 -18   6   7     2208.54     2012.69    112.44 o
 -16   6   7     2643.04     2306.98     85.53 o
 -14   6   7     2969.61     2421.27     87.84 o
 -12   6   7     4068.14     3661.02    108.34 o
 -10   6   7    12723.87    13147.41    543.32 o
  -8   6   7     3721.72     3229.56    119.61 o
  -6   6   7     5113.82     4639.77    144.85 o
  -4   6   7     5299.38     4762.41    147.20 o
  -2   6   7     8813.73     9892.43    369.43 o
   0   6   7     7522.18     7916.23    345.77 o
   2   6   7     2667.08     2730.72    148.70 o
   4   6   7     1811.73     1632.87    105.71 o
   8   6   7     4517.58     4537.73    241.80 o
  12   6   7     1525.50     1336.99    105.61 o
  14   6   7     1146.28     1297.85    119.01 o
  16   6   7      152.47      163.65     51.56 o
  18   6   7     1502.97     1487.03    101.08 o
  20   6   7      795.63      807.76     87.51 o
 -19   7   7     3735.30     3157.19    155.49 o
 -17   7   7     5401.25     5251.57    192.08 o
 -15   7   7     6171.19     6637.92    178.79 o
 -13   7   7     6557.81     6660.48    185.77 o
 -11   7   7     7801.52     7858.05    197.59 o
  -9   7   7     9985.89    10333.86    250.88 o
  -7   7   7    16789.28    19412.69    711.21 o
  -5   7   7    11177.44    11323.87    439.23 o
  -3   7   7     8769.24     8789.54    355.41 o
  -1   7   7    11423.33    12000.12    499.15 o
   1   7   7    12078.11    14152.54    584.53 o
   3   7   7    12732.05    14927.48    628.67 o
   5   7   7     8243.88     9328.10    427.73 o
   7   7   7     4423.97     4662.60    248.49 o
   9   7   7     2420.10     2680.54    175.55 o
  11   7   7     3793.64     3994.49    239.08 o
  13   7   7     3346.88     3907.31    236.60 o
  15   7   7     2401.71     2530.79    137.23 o
  17   7   7     1793.80     2262.96    193.26 o
  19   7   7     1640.73     1819.67    116.82 o
 -18   8   7      310.47      403.60     47.09 o
 -16   8   7      885.96      785.48     62.84 o
 -14   8   7      825.50      713.63     56.10 o
 -12   8   7      783.98      834.79     44.88 o
 -10   8   7     1129.37     1160.91     53.89 o
  -8   8   7      799.76      778.77     44.89 o
  -6   8   7     3661.63     3383.55     94.74 o
  -4   8   7      207.00      177.12     42.60 o
  -2   8   7      598.00      594.56     44.87 o
   0   8   7      532.87      432.97     60.57 o
   2   8   7     1434.44     1849.30    121.34 o
   4   8   7      746.93      702.43     98.74 o
   6   8   7      630.50      726.95     85.26 o
   8   8   7      382.20      246.69     67.28 o
  10   8   7      242.42      145.74     71.75 o
  12   8   7      186.43      143.48    105.37 o
  14   8   7      386.10      421.60     89.70 o
  16   8   7      132.90       71.73     51.56 o
 -17   9   7     1387.67     1104.89    123.51 o
 -15   9   7     1024.60      895.62     89.79 o
 -13   9   7      749.95      601.34     47.12 o
 -11   9   7     1166.00     1050.83     49.40 o
  -9   9   7     2603.46     2171.98     83.28 o
  -7   9   7     4615.83     4663.79    153.58 o
  -5   9   7     2997.48     2764.00    101.37 o
  -3   9   7     3536.54     3163.56    121.76 o
  -1   9   7     2630.10     2699.44    150.84 o
   3   9   7     6190.58     7668.96    348.80 o
   7   9   7     5358.73     6534.34    300.72 o
   9   9   7     5106.69     6186.85    325.39 o
  11   9   7     5034.35     5592.92    345.60 o
  13   9   7     3496.15     3553.14    180.25 o
  15   9   7     3310.40     4186.68    198.19 o
 -14  10   7      698.36      742.60     67.31 o
 -12  10   7      347.77      242.18     24.67 o
 -10  10   7      633.24      507.01     35.89 o
  -8  10   7     1826.25     1818.40     65.18 o
  -6  10   7     3250.61     3307.37    101.38 o
  -4  10   7     2116.38     2138.77    159.68 o
  -2  10   7     1726.78     1932.93     80.91 o
   0  10   7     2625.95     3122.03    130.55 o
   8  10   7     3360.04     3936.01    263.60 o
  10  10   7     2346.33     2669.87    184.44 o
  12  10   7     4137.93     4938.50    324.72 o
  14  10   7     3452.26     4196.25    209.47 o
 -13  11   7      418.65      255.65     56.06 o
 -11  11   7      972.10      902.26     85.29 o
  -9  11   7     1334.20     1073.46     78.60 o
  -7  11   7      800.88      572.21     74.05 o
  -5  11   7      444.18      385.75     26.91 o
  -3  11   7      782.94      585.67     56.10 o
  -1  11   7      449.41      340.90     29.16 o
   1  11   7      282.57      334.09     53.81 o
   3  11   7      365.61      352.07     89.70 o
   5  11   7      210.11      174.87     67.26 o
   7  11   7       38.30       -6.72     73.96 o
   9  11   7       21.93      -73.96    103.10 o
  11  11   7       60.11       53.79     80.69 o
 -10  12   7     3427.73     2495.51    130.63 o
  -8  12   7     4828.80     4132.63    268.59 o
  -6  12   7     4519.72     3540.02    173.73 o
  -4  12   7     3849.44     3137.75    146.52 o
  -2  12   7     3568.92     3012.61     94.64 o
   0  12   7     2988.69     3422.00    164.35 o
   2  12   7     2738.17     3006.58    139.53 o
   4  12   7     4085.38     4663.03    218.72 o
   6  12   7     2062.74     2171.59    188.83 o
   8  12   7      728.30      569.87     94.23 o
  -3  13   7     1637.81     1302.98     67.40 o
  -1  13   7      959.55      774.29     51.62 o
   1  13   7      591.49      659.48    112.16 o
   3  13   7      577.56      529.36    100.94 o
   0   0   8    23294.33    24887.13    516.67 o
   2   0   8    17560.90    19647.23    413.28 o
   4   0   8    15731.35    17086.86    652.03 o
   6   0   8    16391.79    19142.62    409.41 o
   8   0   8    17106.91    18806.51    490.46 o
  10   0   8    10655.52    11885.03    251.32 o
  12   0   8     5929.84     6435.61    228.71 o
  14   0   8     4118.44     4515.58    110.58 o
  16   0   8     2601.88     2835.68    130.53 o
  18   0   8     2634.68     2864.55    121.51 o
  20   0   8     2334.17     2862.81    116.94 o
 -21   1   8      404.27      260.13     62.79 o
 -19   1   8      464.46      334.18     47.10 o
 -17   1   8      482.65      455.32     69.53 o
 -15   1   8     1071.05      987.91     67.36 o
 -13   1   8     1110.52     1212.62     76.35 o
 -11   1   8     5286.05     6008.17    291.92 o
  -9   1   8     3730.50     3643.14    135.43 o
  -7   1   8     5957.87     5875.36    188.21 o
  -5   1   8     6413.63     6252.65    154.39 o
  -3   1   8     3910.21     3567.54     97.15 o
  -1   1   8     5724.62     5538.31    136.08 o
   1   1   8     3832.47     3924.01    131.03 o
   3   1   8     4185.20     4584.15    119.80 o
   5   1   8     2351.76     2470.19     74.31 o
   7   1   8     4396.69     4482.16    228.29 o
   9   1   8     2295.93     2219.31    146.30 o
  11   1   8     1062.33      949.83    112.27 o
  13   1   8     1351.32     1307.40     67.39 o
  15   1   8      512.86      551.80     56.08 o
  17   1   8      258.65      352.01     49.33 o
  19   1   8      352.85      443.99     49.33 o
 -20   2   8     2762.54     2873.85    117.02 o
 -18   2   8     2134.84     1974.35     87.70 o
 -16   2   8     3245.21     3183.62    114.91 o
 -14   2   8     5601.06     5851.13    167.43 o
 -12   2   8     7236.19     7064.42    240.63 o
 -10   2   8     5743.56     5925.48    160.82 o
  -8   2   8     3523.92     3578.71    106.05 o
  -6   2   8     1478.10     1148.63     60.69 o
  -4   2   8     3921.39     3639.34    164.91 o
  -2   2   8     6170.51     6109.71    149.79 o
   0   2   8     8352.70     8407.17    193.77 o
   2   2   8     1902.69     1871.94     63.00 o
   4   2   8     4219.23     4373.39    146.91 o
   6   2   8     3717.51     4347.85    142.22 o
   8   2   8     5462.91     6265.12    292.09 o
  10   2   8     7209.49     8245.97    385.96 o
  12   2   8     5785.04     6487.63    233.16 o
  14   2   8     2313.83     2562.54    173.24 o
  16   2   8     3121.81     2855.93    112.62 o
  18   2   8     3968.85     4017.88    157.83 o
  20   2   8     3304.64     3278.88    157.64 o
 -21   3   8     3568.58     3298.13    135.17 o
 -19   3   8     4418.43     4309.32    194.03 o
 -17   3   8     4950.21     5326.07    162.63 o
 -15   3   8     7361.31     7447.03    206.42 o
 -13   3   8     6978.71     6309.81    317.53 o
 -11   3   8    10895.73    11686.56    287.88 o
  -9   3   8     8448.87     9023.40    223.08 o
  -7   3   8    10392.54    11947.57    315.43 o
  -5   3   8     5225.54     5588.24    172.09 o
  -3   3   8    11236.41    12799.50    332.25 o
  -1   3   8     9803.80    10729.58    246.81 o
   1   3   8     8158.68     9794.77    289.29 o
   3   3   8     4223.07     4845.43    228.26 o
   5   3   8     7454.55     7730.05    350.13 o
   9   3   8     9161.61    10523.81    451.12 o
  11   3   8     7667.83     8566.75    372.47 o
  13   3   8     7130.79     8114.57    356.06 o
  15   3   8     2807.90     2836.65    141.83 o
  17   3   8     4897.52     5137.07    331.93 o
  19   3   8     3186.07     3310.04    166.63 o
 -20   4   8       59.02       53.79     42.59 o
 -18   4   8      499.39      379.05     51.59 o
 -16   4   8      627.59      574.32     49.36 o
 -14   4   8       72.06       35.86     35.86 o
 -12   4   8      443.74      296.07     60.56 o
 -10   4   8       62.01      -26.90     40.35 o
  -8   4   8     1415.52     1483.08     60.67 o
  -6   4   8      373.48      585.37     49.34 o
  -4   4   8     1088.02      916.35     60.64 o
  -2   4   8      791.66      700.34     53.87 o
   0   4   8      859.47      900.25     60.62 o
   2   4   8      572.49      592.34     53.85 o
   6   4   8      194.04      163.67     58.29 o
   8   4   8      841.33      830.51     96.52 o
  10   4   8     1598.72     1579.98    121.36 o
  12   4   8      595.37      637.14     87.49 o
  14   4   8      188.50      255.58     76.22 o
  16   4   8      485.06      500.16    118.87 o
  18   4   8       53.63        8.97    112.07 o
 -19   5   8     1819.95     1800.02     89.89 o
 -17   5   8     2005.58     1823.21     83.18 o
 -15   5   8     2725.47     2892.46    117.05 o
 -13   5   8     5958.31     5932.04    174.27 o
 -11   5   8     6566.16     7055.34    190.38 o
  -9   5   8     9440.10     9688.45    234.69 o
  -7   5   8    11170.52    11730.24    347.56 o
  -5   5   8     9181.25     9904.00    268.97 o
  -3   5   8    12203.40    11570.55    309.50 o
  -1   5   8    19463.91    19116.40    513.39 o
   1   5   8    15396.88    17733.17    751.76 o
   3   5   8    12763.67    13874.47    598.85 o
   7   5   8     9931.68    10291.40    492.67 o
   9   5   8     8569.76     9072.72    436.69 o
  11   5   8     5592.17     5469.97    296.35 o
  13   5   8     2251.50     2325.84    121.47 o
  15   5   8     3141.39     3247.59    225.21 o
  17   5   8     2171.12     2100.08    143.90 o
 -18   6   8     1863.65     1694.52     80.91 o
 -16   6   8     1973.28     1721.95     78.68 o
 -14   6   8     2230.04     1698.10     94.46 o
 -12   6   8     2976.61     3267.90    130.63 o
 -10   6   8     5494.68     5483.25    142.51 o
  -8   6   8     7951.17     7525.51    345.37 o
  -6   6   8     9414.41     8886.94    378.26 o
  -4   6   8     7639.82     7211.94    218.13 o
  -2   6   8     7958.92     7833.17    218.28 o
   0   6   8     5072.72     6399.33    296.33 o
   4   6   8    10559.16    12924.57    602.84 o
   6   6   8     6475.60     8384.49    410.27 o
   8   6   8     4959.48     5747.78    316.43 o
  12   6   8     3370.28     3841.94    254.63 o
  14   6   8     3351.92     3645.10    175.72 o
  16   6   8     1869.45     2036.21    161.82 o
  18   6   8      822.21      735.99     92.00 o
 -17   7   8      132.15       96.39     47.07 o
 -15   7   8      212.89      190.56     35.87 o
 -13   7   8     1810.11     1442.95     69.68 o
 -11   7   8      502.07      444.12     51.59 o
  -9   7   8      275.87      226.47     33.63 o
  -7   7   8       58.89       67.24     31.38 o
  -5   7   8       33.03       69.48     42.59 o
  -3   7   8      441.01      352.14     56.07 o
  -1   7   8      458.97      354.40     42.62 o
   1   7   8      302.85      273.57     65.03 o
   3   7   8       99.12       51.56     58.28 o
   5   7   8      332.17      345.34     76.24 o
   7   7   8      796.80      832.60     92.01 o
  11   7   8      601.33      733.58     96.46 o
  13   7   8       94.82       22.42    107.59 o
  15   7   8      276.93      396.86     67.26 o
 -16   8   8     3012.18     2579.71    110.30 o
 -14   8   8     3464.12     3363.55    150.94 o
 -12   8   8     4402.29     4000.73    176.00 o
 -10   8   8     3697.28     3248.57    144.28 o
  -8   8   8     3975.81     3703.88    137.60 o
  -6   8   8     5059.75     5017.20    171.76 o
  -4   8   8     5834.91     5359.17    169.74 o
  -2   8   8     4870.83     3794.01    144.62 o
   4   8   8     4826.47     5252.71    259.81 o
   6   8   8     6025.62     6955.14    355.34 o
   8   8   8     3560.16     4293.88    256.96 o
  10   8   8     3810.22     4407.65    297.60 o
  12   8   8     3974.03     4784.54    288.61 o
  14   8   8     3004.89     3075.05    225.11 o
 -15   9   8     1417.51     1423.83     92.08 o
 -13   9   8      689.78      661.83     65.06 o
 -11   9   8      377.89      401.41     38.12 o
  -9   9   8     1689.84     1815.66     80.90 o
  -7   9   8     1379.26     1356.65     56.15 o
  -5   9   8     1651.82     1680.88     53.93 o
  -3   9   8     1319.18     1262.26     60.64 o
  -1   9   8      833.09      626.15     35.91 o
   1   9   8      953.14     1252.53    107.74 o
   3   9   8     2297.21     2285.52    148.47 o
   5   9   8     1667.29     1988.74    146.07 o
   7   9   8      825.76      931.30     98.74 o
  11   9   8      850.17      877.43    123.42 o
  13   9   8      655.28      641.60     98.71 o
 -12  10   8      898.65      653.04     67.32 o
 -10  10   8     1167.95      942.94     51.64 o
  -8  10   8      867.56      745.06     44.88 o
  -6  10   8     1574.38     1323.27     62.91 o
  -4  10   8      826.28      677.71     47.13 o
  -2  10   8     1440.18     1230.95     60.65 o
   2  10   8     1584.35     1880.53    143.79 o
   6  10   8      922.52     1005.47    112.22 o
   8  10   8     1384.87     1412.64    125.77 o
  10  10   8      511.88      578.67     96.44 o
  -9  11   8     2754.71     2569.68    193.51 o
  -5  11   8     3748.22     3367.05    121.70 o
  -3  11   8     2452.43     2069.50     85.48 o
  -1  11   8     2226.46     1945.14     71.96 o
   1  11   8     3483.27     4010.23    268.10 o
   5  11   8     2719.15     3053.55    220.52 o
  -4  12   8       36.57       53.79     67.24 o
  -2  12   8       80.60       73.97     53.80 o
   0  12   8       35.97      112.07     44.83 o
   2  12   8      111.42      203.98     51.56 o
 -19   1   9     2168.13     2016.76    119.16 o
 -17   1   9     3158.30     2887.06    121.61 o
 -15   1   9     3143.20     3250.16    110.37 o
 -13   1   9     6309.07     6689.04    233.23 o
 -11   1   9     6958.28     7542.35    206.36 o
  -9   1   9     6154.53     7097.52    188.03 o
  -7   1   9     6248.38     6776.68    228.91 o
  -5   1   9     7357.51     7296.14    190.81 o
  -3   1   9    13786.79    14487.20    337.87 o
  -1   1   9    11463.05    12345.47    293.01 o
   1   1   9     8229.42     8615.54    211.63 o
   3   1   9     7409.04     6913.29    220.37 o
   5   1   9     6102.41     6233.80    210.74 o
   7   1   9     8938.34     9443.07    298.23 o
   9   1   9     7378.28     7489.44    224.68 o
  11   1   9     5263.79     5351.21    155.99 o
  13   1   9     2573.55     2452.98    168.78 o
  15   1   9     2706.74     2700.66    153.04 o
  17   1   9     3655.70     4053.76    220.83 o
 -18   2   9     1528.82     1403.94     78.62 o
 -16   2   9     2171.58     1940.65     85.45 o
 -14   2   9     2721.77     2899.28    101.29 o
 -12   2   9     3469.23     2885.28    123.98 o
 -10   2   9     2560.57     2577.48     90.04 o
  -8   2   9     4029.29     3889.10    112.86 o
  -6   2   9     3166.20     2765.73    108.19 o
  -4   2   9     4281.34     4090.81    117.46 o
  -2   2   9     5684.33     6069.78    158.54 o
   0   2   9     6601.53     6338.65    167.88 o
   2   2   9     5762.76     6251.46    203.85 o
   4   2   9     5582.12     5951.88    167.53 o
   6   2   9     4993.10     5607.54    287.16 o
   8   2   9     4156.27     4873.57    243.79 o
  10   2   9     5299.71     6208.96    296.20 o
  12   2   9     2041.32     2482.48    123.67 o
  14   2   9     2148.64     2453.36    134.92 o
  16   2   9     1568.14     1621.97    163.99 o
  18   2   9     2335.96     2179.07    152.92 o
 -19   3   9      247.78      177.12     47.08 o
 -17   3   9      374.78      320.67     58.30 o
 -15   3   9      510.80      432.90     60.56 o
 -13   3   9     1300.98     1055.58     76.36 o
 -11   3   9     2465.21     2074.90     87.77 o
  -9   3   9      633.67      585.59     44.87 o
  -7   3   9      662.84      776.37     62.83 o
  -5   3   9     1526.80     1406.86     74.16 o
  -3   3   9     2422.35     2305.14     81.04 o
  -1   3   9     1475.22     1456.23     58.43 o
   1   3   9      493.71      455.38     53.84 o
   3   3   9      757.29      796.72     56.11 o
   5   3   9      428.68      302.79     74.02 o
   7   3   9     1406.86     1415.41    116.83 o
   9   3   9     1384.86     1386.05    116.81 o
  11   3   9      209.42      103.13     73.99 o
  13   3   9      201.75      130.03     51.56 o
  15   3   9      176.36      201.76     65.01 o
  17   3   9      240.37       89.68     67.26 o
 -18   4   9     2562.29     2425.05    128.23 o
 -16   4   9     3758.13     3552.19    142.00 o
 -14   4   9     4694.20     4614.63    164.81 o
 -12   4   9     8084.24     7964.55    261.10 o
 -10   4   9     7360.74     7137.07    204.18 o
  -8   4   9     6175.56     6033.55    194.78 o
  -6   4   9     7036.29     6554.30    206.45 o
  -4   4   9    11627.93    11765.24    327.07 o
  -2   4   9     7319.23     7047.62    179.37 o
   2   4   9     9327.11    10247.62    332.63 o
   4   4   9     5853.51     6310.37    323.78 o
   6   4   9     5223.83     5759.64    305.28 o
   8   4   9     6387.54     7423.02    391.88 o
  10   4   9     4822.47     5766.73    318.49 o
  14   4   9     2979.56     2906.55    148.59 o
  16   4   9     2829.51     2853.69    216.05 o
 -17   5   9      901.46      814.63     76.30 o
 -15   5   9     1043.01      987.69     62.85 o
 -13   5   9     1653.74     1563.91     76.40 o
 -11   5   9     1694.24     1890.00     98.88 o
  -9   5   9     1641.37     1530.41     65.17 o
  -7   5   9     3549.36     3767.54    112.73 o
  -5   5   9     2112.10     2258.36     96.72 o
  -3   5   9     1463.12     2035.71    112.35 o
  -1   5   9     1688.68     1933.14     67.44 o
   1   5   9     2844.42     3358.23    195.95 o
   3   5   9     2788.68     3053.73    184.66 o
   5   5   9     1304.45     1284.82    105.57 o
   7   5   9      401.20      399.20     87.47 o
  11   5   9      684.30      670.84    105.45 o
  13   5   9      813.15      834.76    105.47 o
  15   5   9      546.34      515.89     74.02 o
 -16   6   9      722.19      536.21     49.36 o
 -14   6   9      704.44      569.87     49.36 o
 -12   6   9      912.24      888.78    103.24 o
 -10   6   9     2732.21     2061.89     81.03 o
  -8   6   9     1226.66     1039.76     56.14 o
  -6   6   9     3265.03     2861.78    166.75 o
  -4   6   9     2072.76     1729.51    152.93 o
  -2   6   9     4604.08     3751.69    140.04 o
   0   6   9     2463.61     2639.94    166.54 o
   4   6   9     3133.49     3356.86    205.02 o
   6   6   9     2773.87     3300.56    191.37 o
   8   6   9     4154.06     4273.11    248.17 o
  10   6   9     2967.08     3431.44    227.41 o
  12   6   9     2138.04     2284.46    195.62 o
  14   6   9      839.90      771.93    114.44 o
 -15   7   9     1792.99     1752.70     80.89 o
 -13   7   9     1333.06     1271.05     74.11 o
 -11   7   9     2278.54     2365.99    119.20 o
  -9   7   9     4884.35     4930.02    219.06 o
  -7   7   9     3468.82     3727.53    128.46 o
  -5   7   9     4312.56     3685.51    146.70 o
  -3   7   9     4964.90     5018.19    268.87 o
  -1   7   9     5905.24     5003.38    176.51 o
   3   7   9     7971.81     8783.44    435.88 o
   9   7   9     3648.63     4092.94    272.71 o
  11   7   9     3979.38     4274.76    279.57 o
  13   7   9     3303.83     3630.29    254.48 o
 -14   8   9       33.05       26.90     47.07 o
 -12   8   9       32.70       51.55     38.10 o
 -10   8   9      387.55      365.53     44.85 o
  -8   8   9       68.83       56.04     38.10 o
  -6   8   9      180.48      132.27     38.11 o
  -4   8   9       88.02       26.90     53.80 o
  -2   8   9      198.68      163.66     35.87 o
   0   8   9       93.08      150.18     65.00 o
   2   8   9      305.47      300.47     78.48 o
   4   8   9      376.41      657.06    112.13 o
   6   8   9      295.71      358.76     80.72 o
   8   8   9      169.16      257.80     80.70 o
  10   8   9      162.21      257.80     85.19 o
  12   8   9      688.40      625.92    130.12 o
 -11   9   9     3158.16     2742.31    141.84 o
  -9   9   9     4743.97     4786.94    207.64 o
  -7   9   9     4419.81     3991.03    144.39 o
  -5   9   9     2895.16     2649.53     85.54 o
  -3   9   9     2724.55     2644.43    123.78 o
  -1   9   9     2827.87     2368.01     96.79 o
   3   9   9     1928.27     1874.67    148.36 o
   5   9   9     1879.28     2038.55    157.33 o
   7   9   9      838.68      767.45    105.47 o
   9   9   9     1380.54     1630.40    163.94 o
  -8  10   9     3536.80     2851.89    191.48 o
  -6  10   9     2925.01     2466.90    126.05 o
  -4  10   9     2085.29     2104.24    112.41 o
  -2  10   9     1676.50     1550.29     78.64 o
   0  10   9     2057.99     2542.57    182.09 o
   2  10   9     2417.61     2602.37    188.94 o
   4  10   9     1905.04     2121.63    161.82 o
   6  10   9      848.46      877.39    105.47 o
  -3  11   9      115.12      125.53     53.80 o
  -1  11   9       93.55       65.00     31.38 o
   1  11   9      157.65       98.64     53.80 o
   0   0  10     7689.17     8440.36    277.03 o
   2   0  10     5722.31     6384.18    176.52 o
   4   0  10     3343.13     3062.99     94.66 o
   6   0  10     5803.58     5663.61    147.08 o
   8   0  10     7429.80     7779.57    256.29 o
  12   0  10     3941.15     4096.83    142.05 o
  14   0  10     3479.91     3494.05    130.66 o
 -17   1  10      915.21      810.15     89.77 o
 -15   1  10      859.78      848.27     69.57 o
 -13   1  10     2033.63     2034.66     92.18 o
 -11   1  10     1975.39     2189.79     85.43 o
  -9   1  10      793.12      940.28     53.86 o
  -7   1  10     1212.88     1095.92     71.86 o
  -5   1  10     1017.69      981.10     58.37 o
  -3   1  10     1268.22      997.26     67.38 o
  -1   1  10     1393.82     1316.49     60.66 o
   1   1  10      615.15      455.44     40.38 o
   3   1  10      960.29      747.54     47.14 o
   5   1  10      369.06      331.90     33.64 o
   7   1  10     1083.00     1001.35     65.11 o
   9   1  10      880.37      857.35     56.11 o
  11   1  10      986.83      951.73     80.81 o
  13   1  10     1045.73      962.99    112.24 o
  15   1  10      733.71      601.29     98.72 o
 -16   2  10      818.89      648.49     69.56 o
 -14   2  10     1396.95     1197.09     69.62 o
 -12   2  10     1393.54     1329.68     71.87 o
 -10   2  10     2856.27     2494.60     96.81 o
  -8   2  10     3487.28     3232.23     94.67 o
  -6   2  10     2572.37     2165.29     96.79 o
  -4   2  10     3019.37     2707.68     90.11 o
  -2   2  10     5347.48     5154.11    147.00 o
   0   2  10     6554.94     6576.37    183.56 o
   2   2  10     2572.73     2514.33    114.80 o
   4   2  10     2913.93     2495.36    108.10 o
   6   2  10     4822.80     5421.45    286.89 o
   8   2  10     3553.86     3926.46    236.67 o
  12   2  10     1604.61     1469.33    141.54 o
  14   2  10      666.15      740.32     85.25 o
 -15   3  10     1959.36     1813.89     89.91 o
 -13   3  10     2641.09     2355.97     99.01 o
 -11   3  10     3749.32     3688.08    135.26 o
  -9   3  10     7153.06     6940.92    247.08 o
  -7   3  10     6622.71     6431.46    210.68 o
  -5   3  10     5438.82     5488.42    158.30 o
  -3   3  10     9368.70     9275.61    241.28 o
  -1   3  10     6158.50     6684.42    181.15 o
   1   3  10     7765.28     8854.17    295.14 o
   3   3  10     4526.83     4452.90    230.32 o
   5   3  10     8138.79     9133.92    454.20 o
   7   3  10     6544.68     7666.08    398.59 o
   9   3  10     4772.56     5145.93    331.92 o
  11   3  10     3827.34     3960.82    252.48 o
  13   3  10     2695.84     2868.97    155.26 o
  15   3  10     1800.74     1891.99    161.79 o
 -16   4  10       16.80      -42.58     42.58 o
 -14   4  10       22.62      -13.45     40.34 o
 -12   4  10      161.74       94.15     44.84 o
 -10   4  10      241.65      107.62     42.60 o
  -8   4  10      474.85      569.70     51.59 o
  -6   4  10      539.12      495.74     53.84 o
  -4   4  10      240.95      269.05     42.60 o
  -2   4  10       73.35       65.00     42.59 o
   0   4  10      130.89      116.57     47.08 o
   2   4  10     1025.39     1025.96     69.59 o
   4   4  10      613.82      664.06     96.47 o
   6   4  10      843.43      875.25     98.75 o
   8   4  10      112.81      -29.14    109.84 o
  10   4  10       13.30       13.45     78.44 o
  12   4  10      122.56      159.15     85.18 o
  14   4  10      128.32       96.39     65.01 o
 -15   5  10     1788.83     1509.97     83.14 o
 -13   5  10     3677.50     3454.44    130.70 o
 -11   5  10     2899.32     3063.69    121.56 o
  -9   5  10     2451.44     2539.94    101.24 o
  -7   5  10     2144.47     1862.01     76.46 o
  -5   5  10     2544.25     2333.60    103.52 o
  -3   5  10     2727.72     2669.78     94.55 o
  -1   5  10     5012.74     4344.80    133.30 o
   1   5  10     2573.07     2419.32    159.79 o
   3   5  10     2532.77     2468.60    166.52 o
   5   5  10     1834.79     1836.39    148.35 o
   7   5  10     2868.26     2681.19    202.61 o
   9   5  10     2597.47     2837.34    198.01 o
  13   5  10     1611.93     1639.90    148.26 o
 -12   6  10     1440.55     1518.27     76.36 o
 -10   6  10     2030.57     1964.80     92.17 o
  -8   6  10     2205.75     1909.22     85.45 o
  -6   6  10     2737.43     2367.79    117.04 o
  -4   6  10     1384.01     1441.99     87.60 o
  -2   6  10     1588.77     1411.02     60.66 o
   0   6  10     1769.55     1926.10    134.85 o
   2   6  10     1906.44     2454.75    179.84 o
   4   6  10     2139.63     2617.47    186.64 o
   6   6  10     1357.30     1677.68    159.46 o
   8   6  10     1519.02     1855.48    150.51 o
  10   6  10     1477.53     1749.71    159.47 o
  12   6  10     1376.91     1428.24    136.99 o
 -11   7  10      315.83      233.19     40.36 o
  -9   7  10      229.03       91.92     44.84 o
  -7   7  10      224.83      109.86     47.08 o
  -5   7  10      473.36      408.19     60.56 o
  -3   7  10      530.47      450.85     58.32 o
  -1   7  10      626.27      424.00     51.60 o
   1   7  10      539.81      607.87     85.24 o
   3   7  10      300.47      253.37     82.96 o
   7   7  10      483.94      468.75     96.44 o
   9   7  10      162.52       22.42     71.74 o
 -10   8  10     1919.35     1793.42     85.40 o
  -8   8  10     3066.99     2516.89    105.81 o
  -6   8  10     3179.20     2697.59    132.85 o
  -4   8  10     3972.32     3618.45    157.81 o
  -2   8  10     2213.54     1967.57     71.96 o
   0   8  10     3354.36     3572.44    250.03 o
   6   8  10     2658.54     2747.16    202.49 o
   8   8  10     1860.32     2238.23    182.02 o
  -5   9  10     1374.49     1347.40     60.63 o
  -3   9  10      540.57      621.30     53.83 o
  -1   9  10      349.09      383.44     38.12 o
   1   9  10      704.97     1083.62    130.12 o
   3   9  10      957.09     1409.43    152.61 o
 -13   1  11     2685.78     2400.72     92.25 o
 -11   1  11     3420.29     3273.07    105.87 o
  -9   1  11     3027.04     2976.52     99.07 o
  -7   1  11     2718.35     2453.20     87.77 o
  -5   1  11     4457.84     4303.83    148.95 o
  -3   1  11     4788.82     4575.02    137.75 o
  -1   1  11     4359.21     4441.15    137.66 o
   1   1  11     4161.31     3947.91    160.17 o
   3   1  11     4123.62     4058.01    144.36 o
   5   1  11     2971.75     3181.41    114.83 o
   7   1  11     2493.26     2256.48    119.24 o
   9   1  11     3090.93     2963.04    204.89 o
  11   1  11     1951.08     1793.58    119.12 o
 -12   2  11     1603.54     1329.92     74.13 o
 -10   2  11     2771.23     2509.32     92.27 o
  -8   2  11     1873.81     1699.20     71.92 o
  -6   2  11     2177.68     2212.79     89.95 o
  -4   2  11     2787.48     2750.71    112.55 o
  -2   2  11     3272.00     3221.43    191.48 o
   0   2  11     3191.78     3435.02    159.93 o
   2   2  11     2664.30     2930.24    139.54 o
   4   2  11     1982.80     2196.40    105.66 o
   6   2  11     1903.90     1818.42    139.36 o
   8   2  11     1473.96     1547.61    143.75 o
  10   2  11     1510.57     1608.27    166.22 o
 -13   3  11      274.61      221.97     53.81 o
 -11   3  11      410.72      412.63     71.76 o
  -9   3  11       63.00       78.45     38.10 o
  -7   3  11      426.16      316.22     51.58 o
  -5   3  11      358.16      246.67     51.58 o
  -3   3  11      638.61      659.57     62.82 o
  -1   3  11       94.51       15.69     35.86 o
   1   3  11      318.81      271.32     49.33 o
   3   3  11      498.00      405.97     53.83 o
   5   3  11      275.39      118.83    116.59 o
   7   3  11      731.37      572.14    100.97 o
   9   3  11      627.86      549.60     94.22 o
  11   3  11      295.00      329.60     94.17 o
 -12   4  11     2164.37     2072.83     96.67 o
 -10   4  11     2320.48     2361.29    101.20 o
  -8   4  11     1889.43     1800.28     85.41 o
  -6   4  11     2824.80     2340.83     99.04 o
  -4   4  11     3627.15     3107.77    117.19 o
  -2   4  11     3300.80     3248.22    123.89 o
   2   4  11     3514.10     3605.22    243.35 o
   4   4  11     3548.64     4222.62    277.15 o
   6   4  11     2932.98     3255.01    222.85 o
   8   4  11     3090.02     3883.66    254.41 o
  10   4  11     3053.37     3041.20    220.61 o
  -9   5  11      149.09      121.05     49.32 o
  -7   5  11      248.10      273.53     60.53 o
  -5   5  11      611.10      587.73     49.35 o
  -3   5  11      604.21      495.76     47.11 o
  -1   5  11      334.84      291.50     44.85 o
   1   5  11      839.73     1034.51    116.69 o
   3   5  11      768.41      967.07    132.38 o
   5   5  11      672.70      630.41    105.44 o
   9   5  11      732.82      789.74    107.69 o
  -8   6  11     1988.93     1544.14    105.64 o
  -6   6  11     1258.50      961.01     80.83 o
  -4   6  11     1606.84     1415.31     71.89 o
  -2   6  11     2047.74     1787.18     85.42 o
   0   6  11     1802.30     1802.26    141.57 o
   2   6  11     1153.27     1414.37    150.42 o
   4   6  11     1176.71     1144.99    123.48 o
   6   6  11      862.76      881.90    118.93 o
  -5   7  11     2674.23     2378.09    103.49 o
  -3   7  11     2706.47     2367.01    101.25 o
  -1   7  11     3450.64     2937.19    114.87 o
   1   7  11     2981.11     3212.04    211.58 o
   3   7  11     2396.14     2332.17    168.67 o
   0   0  12     4381.28     4998.70    166.92 o
   2   0  12     2894.40     2804.46    112.54 o
   4   0  12     3790.27     3952.85    141.98 o
   6   0  12     4287.86     4426.72    193.94 o
  -7   1  12      919.32      724.88     65.08 o
  -5   1  12      827.62      686.64     53.85 o
  -3   1  12      562.77      423.94     47.10 o
  -1   1  12      883.36      543.08     58.35 o
   1   1  12      675.39      643.87     71.79 o
   3   1  12     1843.71     1689.95    107.87 o
   5   1  12      601.17      536.12     56.08 o
  -8   2  12     1326.99     1389.95     78.59 o
  -6   2  12      702.58      688.75     74.04 o
  -4   2  12     1022.16     1019.03     65.09 o
  -2   2  12     1565.66     1379.27     71.88 o
   0   2  12     1016.15     1099.83     78.56 o
   2   2  12      345.79      435.01     58.30 o
   4   2  12      466.71      459.76     91.95 o
  -5   3  12     1513.95     1444.26     78.61 o
  -3   3  12     1320.16     1241.77     69.61 o
  -1   3  12     1743.67     1743.61    103.36 o
   1   3  12     1409.13     1336.26     85.34 o
   3   3  12      716.55      738.12    132.37 o
  -4   4  12      182.86      112.09     44.84 o
  -2   4  12       86.05       62.76     40.35 o
   0   4  12      121.56      116.56     60.52 o
 
